# Supplementary material for: Expression profiles of circRNAs and the potential diagnostic value of serum circMARK3 in human acute Stanford type A aortic dissection
Source: PLoS One. 2019 Jun 28;14(6):e0219013. doi: 10.1371/journal.pone.0219013 (PMC6599129; doi:10.1371/journal.pone.0219013)
Supplement: S1 File — Differentially expressed circRNAs, miRs and mRNAs were analyzed together to construct circRNA-miRNA-mRNA interaction network. (XLS) [file pone.0219013.s011.xls]

## Sheet: sheet1
CircRNA_miRNA								mRNA_miRNA
QueryID	miRNA_Style	SubjectID	CircRNA_Style	Energy_Miranda	Score_Miranda	Energy_RNAhybrid	P-Value_RNAhybrid	QueryID	miRNA_Style	SubjectID	mRNA_Style	Energy_Miranda	Score_Miranda	Energy_RNAhybrid	P-Value_RNAhybrid
hsa-miR-6773-5p	down	chr4_133978893_133948459_-30434-na	up	-30.23	168	-37.6	0.241385	hsa-miR-6773-5p	down	ITGA5	up	-24.05	153	-30	0.111965
hsa-miR-6773-5p	down	chr4_133978893_133948459_-30434-na	up	-30.23	168	-37.6	0.241385	hsa-miR-6773-5p	down	TSLP	up	-21.28	154	-25.9	0.781686
hsa-miR-6773-5p	down	chr4_133978893_133948459_-30434-na	up	-30.23	168	-37.6	0.241385	hsa-miR-6773-5p	down	EMR2	up	-25.5	162	-29.4	0.489024
hsa-miR-6773-5p	down	chr4_133978893_133948459_-30434-na	up	-30.23	168	-37.6	0.241385	hsa-miR-6773-5p	down	THTPA	up	-31.57	174	-37	0.002759
hsa-miR-6773-5p	down	chr4_133978893_133948459_-30434-na	up	-30.23	168	-37.6	0.241385	hsa-miR-6773-5p	down	B4GALT1	up	-27.3	157	-33.4	0.095191
hsa-miR-6773-5p	down	chr4_133978893_133948459_-30434-na	up	-30.23	168	-37.6	0.241385	hsa-miR-6773-5p	down	CYP1A1	up	-31.1	165	-34.7	0.012116
hsa-miR-6773-5p	down	chr4_133978893_133948459_-30434-na	up	-30.23	168	-37.6	0.241385	hsa-miR-6773-5p	down	AK4	up	-26.34	151	-30	0.593903
hsa-miR-6773-5p	down	chr4_133978893_133948459_-30434-na	up	-30.23	168	-37.6	0.241385	hsa-miR-6773-5p	down	FAM132B	up	-24.09	155	-31.8	0.107113
hsa-miR-6773-5p	down	chr4_133978893_133948459_-30434-na	up	-30.23	168	-37.6	0.241385	hsa-miR-6773-5p	down	APLN	up	-24.52	155	-28.9	0.454178
hsa-miR-6773-5p	down	chr4_133978893_133948459_-30434-na	up	-30.23	168	-37.6	0.241385	hsa-miR-6773-5p	down	SERPINA1	up	-27.81	164	-35.5	0.02063
hsa-miR-6773-5p	down	chr4_133978893_133948459_-30434-na	up	-30.23	168	-37.6	0.241385	hsa-miR-6773-5p	down	PTGS1	up	-26.39	156	-30.9	0.275066
hsa-miR-6773-5p	down	chr4_133978893_133948459_-30434-na	up	-30.23	168	-37.6	0.241385	hsa-miR-6773-5p	down	RTN4RL1	up	-23.83	150	-28.5	0.374588
hsa-miR-6773-5p	down	chr4_133978893_133948459_-30434-na	up	-30.23	168	-37.6	0.241385	hsa-miR-6773-5p	down	POR	up	-25.3	160	-29.1	0.039724
hsa-miR-6773-5p	down	chr4_133978893_133948459_-30434-na	up	-30.23	168	-37.6	0.241385	hsa-miR-6773-5p	down	LIF	up	-27.29	168	-32.7	0.144518
hsa-miR-6773-5p	down	chr4_133978893_133948459_-30434-na	up	-30.23	168	-37.6	0.241385	hsa-miR-6773-5p	down	UBAP1	up	-20.64	156	-27.6	0.282581
hsa-miR-6773-5p	down	chr4_133978893_133948459_-30434-na	up	-30.23	168	-37.6	0.241385	hsa-miR-6773-5p	down	RELT	up	-21.47	152	-30	0.238748
hsa-miR-6773-5p	down	chr4_133978893_133948459_-30434-na	up	-30.23	168	-37.6	0.241385	hsa-miR-6773-5p	down	PHKG1	up	-23.03	153	-27	0.275807
hsa-miR-6773-5p	down	chr4_133978893_133948459_-30434-na	up	-30.23	168	-37.6	0.241385	hsa-miR-6773-5p	down	NAV1	up	-24.84	150	-29.6	0.708338
hsa-miR-6773-5p	down	chr4_133978893_133948459_-30434-na	up	-30.23	168	-37.6	0.241385	hsa-miR-6773-5p	down	SBNO2	up	-25.08	152	-30.2	0.046691
hsa-miR-6773-5p	down	chr4_133978893_133948459_-30434-na	up	-30.23	168	-37.6	0.241385	hsa-miR-6773-5p	down	KIAA1456	up	-27.11	162	-31.6	0.467438
hsa-miR-6773-5p	down	chr4_133978893_133948459_-30434-na	up	-30.23	168	-37.6	0.241385	hsa-miR-6773-5p	down	STEAP3	up	-31.02	167	-36	0.025741
hsa-miR-6773-5p	down	chr4_133978893_133948459_-30434-na	up	-30.23	168	-37.6	0.241385	hsa-miR-6773-5p	down	FGR	up	-27.72	151	-32.8	0.015057
hsa-miR-6773-5p	down	chr4_133978893_133948459_-30434-na	up	-30.23	168	-37.6	0.241385	hsa-miR-6773-5p	down	PHC2	up	-22.32	150	-27.7	0.345425
hsa-miR-6773-5p	down	chr4_133978893_133948459_-30434-na	up	-30.23	168	-37.6	0.241385	hsa-miR-6773-5p	down	PTGES	up	-25.29	158	-29	0.217792
hsa-miR-6773-5p	down	chr4_133978893_133948459_-30434-na	up	-30.23	168	-37.6	0.241385	hsa-miR-6773-5p	down	ADM2	up	-22.25	152	-31.1	0.285601
hsa-miR-6773-5p	down	chr4_133978893_133948459_-30434-na	up	-30.23	168	-37.6	0.241385	hsa-miR-6773-5p	down	APCDD1L	up	-23.44	167	-29.7	0.186339
hsa-miR-6773-5p	down	chr4_133978893_133948459_-30434-na	up	-30.23	168	-37.6	0.241385	hsa-miR-6773-5p	down	FAM169B	up	-24.83	165	-28.4	0.498248
hsa-miR-6773-5p	down	chr4_133978893_133948459_-30434-na	up	-30.23	168	-37.6	0.241385	hsa-miR-6773-5p	down	MATR3	up	-35.46	167	-38	0.010934
hsa-miR-6773-5p	down	chr4_133978893_133948459_-30434-na	up	-30.23	168	-37.6	0.241385	hsa-miR-6773-5p	down	TMEM2	up	-27.62	163	-32.1	0.018241
hsa-miR-6773-5p	down	chr4_133978893_133948459_-30434-na	up	-30.23	168	-37.6	0.241385	hsa-miR-6773-5p	down	S100A3	up	-25.52	158	-28.5	0.047965
hsa-miR-6773-5p	down	chr4_133978893_133948459_-30434-na	up	-30.23	168	-37.6	0.241385	hsa-miR-6773-5p	down	CDT1	up	-26.47	157	-32.2	0.03962
hsa-miR-6773-5p	down	chr4_133978893_133948459_-30434-na	up	-30.23	168	-37.6	0.241385	hsa-miR-6773-5p	down	CCL18	up	-24.93	160	-32	0.012341
hsa-miR-6773-5p	down	chr4_133978893_133948459_-30434-na	up	-30.23	168	-37.6	0.241385	hsa-miR-6773-5p	down	C19orf26	up	-24.03	150	-30.4	0.083157
hsa-miR-6773-5p	down	chr4_133978893_133948459_-30434-na	up	-30.23	168	-37.6	0.241385	hsa-miR-6773-5p	down	SEC14L2	up	-23.76	151	-33.3	0.102458
hsa-miR-6773-5p	down	chr4_133978893_133948459_-30434-na	up	-30.23	168	-37.6	0.241385	hsa-miR-6773-5p	down	SLC43A3	up	-28.19	155	-28.9	0.137944
hsa-miR-6773-5p	down	chr4_133978893_133948459_-30434-na	up	-30.23	168	-37.6	0.241385	hsa-miR-6773-5p	down	IL15RA	up	-26.23	153	-31	0.044008
hsa-miR-6773-5p	down	chr4_133978893_133948459_-30434-na	up	-30.23	168	-37.6	0.241385	hsa-miR-6773-5p	down	TRAF1	up	-20.54	150	-31.6	0.176631
hsa-miR-6773-5p	down	chr9_18362182_18336332_+25850-na	up	-27.99	160	-35.3	0.40666	hsa-miR-6773-5p	down	ITGA5	up	-24.05	153	-30	0.111965
hsa-miR-6773-5p	down	chr9_18362182_18336332_+25850-na	up	-27.99	160	-35.3	0.40666	hsa-miR-6773-5p	down	TSLP	up	-21.28	154	-25.9	0.781686
hsa-miR-6773-5p	down	chr9_18362182_18336332_+25850-na	up	-27.99	160	-35.3	0.40666	hsa-miR-6773-5p	down	EMR2	up	-25.5	162	-29.4	0.489024
hsa-miR-6773-5p	down	chr9_18362182_18336332_+25850-na	up	-27.99	160	-35.3	0.40666	hsa-miR-6773-5p	down	THTPA	up	-31.57	174	-37	0.002759
hsa-miR-6773-5p	down	chr9_18362182_18336332_+25850-na	up	-27.99	160	-35.3	0.40666	hsa-miR-6773-5p	down	B4GALT1	up	-27.3	157	-33.4	0.095191
hsa-miR-6773-5p	down	chr9_18362182_18336332_+25850-na	up	-27.99	160	-35.3	0.40666	hsa-miR-6773-5p	down	CYP1A1	up	-31.1	165	-34.7	0.012116
hsa-miR-6773-5p	down	chr9_18362182_18336332_+25850-na	up	-27.99	160	-35.3	0.40666	hsa-miR-6773-5p	down	AK4	up	-26.34	151	-30	0.593903
hsa-miR-6773-5p	down	chr9_18362182_18336332_+25850-na	up	-27.99	160	-35.3	0.40666	hsa-miR-6773-5p	down	FAM132B	up	-24.09	155	-31.8	0.107113
hsa-miR-6773-5p	down	chr9_18362182_18336332_+25850-na	up	-27.99	160	-35.3	0.40666	hsa-miR-6773-5p	down	APLN	up	-24.52	155	-28.9	0.454178
hsa-miR-6773-5p	down	chr9_18362182_18336332_+25850-na	up	-27.99	160	-35.3	0.40666	hsa-miR-6773-5p	down	SERPINA1	up	-27.81	164	-35.5	0.02063
hsa-miR-6773-5p	down	chr9_18362182_18336332_+25850-na	up	-27.99	160	-35.3	0.40666	hsa-miR-6773-5p	down	PTGS1	up	-26.39	156	-30.9	0.275066
hsa-miR-6773-5p	down	chr9_18362182_18336332_+25850-na	up	-27.99	160	-35.3	0.40666	hsa-miR-6773-5p	down	RTN4RL1	up	-23.83	150	-28.5	0.374588
hsa-miR-6773-5p	down	chr9_18362182_18336332_+25850-na	up	-27.99	160	-35.3	0.40666	hsa-miR-6773-5p	down	POR	up	-25.3	160	-29.1	0.039724
hsa-miR-6773-5p	down	chr9_18362182_18336332_+25850-na	up	-27.99	160	-35.3	0.40666	hsa-miR-6773-5p	down	LIF	up	-27.29	168	-32.7	0.144518
hsa-miR-6773-5p	down	chr9_18362182_18336332_+25850-na	up	-27.99	160	-35.3	0.40666	hsa-miR-6773-5p	down	UBAP1	up	-20.64	156	-27.6	0.282581
hsa-miR-6773-5p	down	chr9_18362182_18336332_+25850-na	up	-27.99	160	-35.3	0.40666	hsa-miR-6773-5p	down	RELT	up	-21.47	152	-30	0.238748
hsa-miR-6773-5p	down	chr9_18362182_18336332_+25850-na	up	-27.99	160	-35.3	0.40666	hsa-miR-6773-5p	down	PHKG1	up	-23.03	153	-27	0.275807
hsa-miR-6773-5p	down	chr9_18362182_18336332_+25850-na	up	-27.99	160	-35.3	0.40666	hsa-miR-6773-5p	down	NAV1	up	-24.84	150	-29.6	0.708338
hsa-miR-6773-5p	down	chr9_18362182_18336332_+25850-na	up	-27.99	160	-35.3	0.40666	hsa-miR-6773-5p	down	SBNO2	up	-25.08	152	-30.2	0.046691
hsa-miR-6773-5p	down	chr9_18362182_18336332_+25850-na	up	-27.99	160	-35.3	0.40666	hsa-miR-6773-5p	down	KIAA1456	up	-27.11	162	-31.6	0.467438
hsa-miR-6773-5p	down	chr9_18362182_18336332_+25850-na	up	-27.99	160	-35.3	0.40666	hsa-miR-6773-5p	down	STEAP3	up	-31.02	167	-36	0.025741
hsa-miR-6773-5p	down	chr9_18362182_18336332_+25850-na	up	-27.99	160	-35.3	0.40666	hsa-miR-6773-5p	down	FGR	up	-27.72	151	-32.8	0.015057
hsa-miR-6773-5p	down	chr9_18362182_18336332_+25850-na	up	-27.99	160	-35.3	0.40666	hsa-miR-6773-5p	down	PHC2	up	-22.32	150	-27.7	0.345425
hsa-miR-6773-5p	down	chr9_18362182_18336332_+25850-na	up	-27.99	160	-35.3	0.40666	hsa-miR-6773-5p	down	PTGES	up	-25.29	158	-29	0.217792
hsa-miR-6773-5p	down	chr9_18362182_18336332_+25850-na	up	-27.99	160	-35.3	0.40666	hsa-miR-6773-5p	down	ADM2	up	-22.25	152	-31.1	0.285601
hsa-miR-6773-5p	down	chr9_18362182_18336332_+25850-na	up	-27.99	160	-35.3	0.40666	hsa-miR-6773-5p	down	APCDD1L	up	-23.44	167	-29.7	0.186339
hsa-miR-6773-5p	down	chr9_18362182_18336332_+25850-na	up	-27.99	160	-35.3	0.40666	hsa-miR-6773-5p	down	FAM169B	up	-24.83	165	-28.4	0.498248
hsa-miR-6773-5p	down	chr9_18362182_18336332_+25850-na	up	-27.99	160	-35.3	0.40666	hsa-miR-6773-5p	down	MATR3	up	-35.46	167	-38	0.010934
hsa-miR-6773-5p	down	chr9_18362182_18336332_+25850-na	up	-27.99	160	-35.3	0.40666	hsa-miR-6773-5p	down	TMEM2	up	-27.62	163	-32.1	0.018241
hsa-miR-6773-5p	down	chr9_18362182_18336332_+25850-na	up	-27.99	160	-35.3	0.40666	hsa-miR-6773-5p	down	S100A3	up	-25.52	158	-28.5	0.047965
hsa-miR-6773-5p	down	chr9_18362182_18336332_+25850-na	up	-27.99	160	-35.3	0.40666	hsa-miR-6773-5p	down	CDT1	up	-26.47	157	-32.2	0.03962
hsa-miR-6773-5p	down	chr9_18362182_18336332_+25850-na	up	-27.99	160	-35.3	0.40666	hsa-miR-6773-5p	down	CCL18	up	-24.93	160	-32	0.012341
hsa-miR-6773-5p	down	chr9_18362182_18336332_+25850-na	up	-27.99	160	-35.3	0.40666	hsa-miR-6773-5p	down	C19orf26	up	-24.03	150	-30.4	0.083157
hsa-miR-6773-5p	down	chr9_18362182_18336332_+25850-na	up	-27.99	160	-35.3	0.40666	hsa-miR-6773-5p	down	SEC14L2	up	-23.76	151	-33.3	0.102458
hsa-miR-6773-5p	down	chr9_18362182_18336332_+25850-na	up	-27.99	160	-35.3	0.40666	hsa-miR-6773-5p	down	SLC43A3	up	-28.19	155	-28.9	0.137944
hsa-miR-6773-5p	down	chr9_18362182_18336332_+25850-na	up	-27.99	160	-35.3	0.40666	hsa-miR-6773-5p	down	IL15RA	up	-26.23	153	-31	0.044008
hsa-miR-6773-5p	down	chr9_18362182_18336332_+25850-na	up	-27.99	160	-35.3	0.40666	hsa-miR-6773-5p	down	TRAF1	up	-20.54	150	-31.6	0.176631
hsa-miR-6773-5p	down	chr8_140605914_140585119_-20795-AGO2	up	-24.44	157	-33.7	0.526291	hsa-miR-6773-5p	down	ITGA5	up	-24.05	153	-30	0.111965
hsa-miR-6773-5p	down	chr8_140605914_140585119_-20795-AGO2	up	-24.44	157	-33.7	0.526291	hsa-miR-6773-5p	down	TSLP	up	-21.28	154	-25.9	0.781686
hsa-miR-6773-5p	down	chr8_140605914_140585119_-20795-AGO2	up	-24.44	157	-33.7	0.526291	hsa-miR-6773-5p	down	EMR2	up	-25.5	162	-29.4	0.489024
hsa-miR-6773-5p	down	chr8_140605914_140585119_-20795-AGO2	up	-24.44	157	-33.7	0.526291	hsa-miR-6773-5p	down	THTPA	up	-31.57	174	-37	0.002759
hsa-miR-6773-5p	down	chr8_140605914_140585119_-20795-AGO2	up	-24.44	157	-33.7	0.526291	hsa-miR-6773-5p	down	B4GALT1	up	-27.3	157	-33.4	0.095191
hsa-miR-6773-5p	down	chr8_140605914_140585119_-20795-AGO2	up	-24.44	157	-33.7	0.526291	hsa-miR-6773-5p	down	CYP1A1	up	-31.1	165	-34.7	0.012116
hsa-miR-6773-5p	down	chr8_140605914_140585119_-20795-AGO2	up	-24.44	157	-33.7	0.526291	hsa-miR-6773-5p	down	AK4	up	-26.34	151	-30	0.593903
hsa-miR-6773-5p	down	chr8_140605914_140585119_-20795-AGO2	up	-24.44	157	-33.7	0.526291	hsa-miR-6773-5p	down	FAM132B	up	-24.09	155	-31.8	0.107113
hsa-miR-6773-5p	down	chr8_140605914_140585119_-20795-AGO2	up	-24.44	157	-33.7	0.526291	hsa-miR-6773-5p	down	APLN	up	-24.52	155	-28.9	0.454178
hsa-miR-6773-5p	down	chr8_140605914_140585119_-20795-AGO2	up	-24.44	157	-33.7	0.526291	hsa-miR-6773-5p	down	SERPINA1	up	-27.81	164	-35.5	0.02063
hsa-miR-6773-5p	down	chr8_140605914_140585119_-20795-AGO2	up	-24.44	157	-33.7	0.526291	hsa-miR-6773-5p	down	PTGS1	up	-26.39	156	-30.9	0.275066
hsa-miR-6773-5p	down	chr8_140605914_140585119_-20795-AGO2	up	-24.44	157	-33.7	0.526291	hsa-miR-6773-5p	down	RTN4RL1	up	-23.83	150	-28.5	0.374588
hsa-miR-6773-5p	down	chr8_140605914_140585119_-20795-AGO2	up	-24.44	157	-33.7	0.526291	hsa-miR-6773-5p	down	POR	up	-25.3	160	-29.1	0.039724
hsa-miR-6773-5p	down	chr8_140605914_140585119_-20795-AGO2	up	-24.44	157	-33.7	0.526291	hsa-miR-6773-5p	down	LIF	up	-27.29	168	-32.7	0.144518
hsa-miR-6773-5p	down	chr8_140605914_140585119_-20795-AGO2	up	-24.44	157	-33.7	0.526291	hsa-miR-6773-5p	down	UBAP1	up	-20.64	156	-27.6	0.282581
hsa-miR-6773-5p	down	chr8_140605914_140585119_-20795-AGO2	up	-24.44	157	-33.7	0.526291	hsa-miR-6773-5p	down	RELT	up	-21.47	152	-30	0.238748
hsa-miR-6773-5p	down	chr8_140605914_140585119_-20795-AGO2	up	-24.44	157	-33.7	0.526291	hsa-miR-6773-5p	down	PHKG1	up	-23.03	153	-27	0.275807
hsa-miR-6773-5p	down	chr8_140605914_140585119_-20795-AGO2	up	-24.44	157	-33.7	0.526291	hsa-miR-6773-5p	down	NAV1	up	-24.84	150	-29.6	0.708338
hsa-miR-6773-5p	down	chr8_140605914_140585119_-20795-AGO2	up	-24.44	157	-33.7	0.526291	hsa-miR-6773-5p	down	SBNO2	up	-25.08	152	-30.2	0.046691
hsa-miR-6773-5p	down	chr8_140605914_140585119_-20795-AGO2	up	-24.44	157	-33.7	0.526291	hsa-miR-6773-5p	down	KIAA1456	up	-27.11	162	-31.6	0.467438
hsa-miR-6773-5p	down	chr8_140605914_140585119_-20795-AGO2	up	-24.44	157	-33.7	0.526291	hsa-miR-6773-5p	down	STEAP3	up	-31.02	167	-36	0.025741
hsa-miR-6773-5p	down	chr8_140605914_140585119_-20795-AGO2	up	-24.44	157	-33.7	0.526291	hsa-miR-6773-5p	down	FGR	up	-27.72	151	-32.8	0.015057
hsa-miR-6773-5p	down	chr8_140605914_140585119_-20795-AGO2	up	-24.44	157	-33.7	0.526291	hsa-miR-6773-5p	down	PHC2	up	-22.32	150	-27.7	0.345425
hsa-miR-6773-5p	down	chr8_140605914_140585119_-20795-AGO2	up	-24.44	157	-33.7	0.526291	hsa-miR-6773-5p	down	PTGES	up	-25.29	158	-29	0.217792
hsa-miR-6773-5p	down	chr8_140605914_140585119_-20795-AGO2	up	-24.44	157	-33.7	0.526291	hsa-miR-6773-5p	down	ADM2	up	-22.25	152	-31.1	0.285601
hsa-miR-6773-5p	down	chr8_140605914_140585119_-20795-AGO2	up	-24.44	157	-33.7	0.526291	hsa-miR-6773-5p	down	APCDD1L	up	-23.44	167	-29.7	0.186339
hsa-miR-6773-5p	down	chr8_140605914_140585119_-20795-AGO2	up	-24.44	157	-33.7	0.526291	hsa-miR-6773-5p	down	FAM169B	up	-24.83	165	-28.4	0.498248
hsa-miR-6773-5p	down	chr8_140605914_140585119_-20795-AGO2	up	-24.44	157	-33.7	0.526291	hsa-miR-6773-5p	down	MATR3	up	-35.46	167	-38	0.010934
hsa-miR-6773-5p	down	chr8_140605914_140585119_-20795-AGO2	up	-24.44	157	-33.7	0.526291	hsa-miR-6773-5p	down	TMEM2	up	-27.62	163	-32.1	0.018241
hsa-miR-6773-5p	down	chr8_140605914_140585119_-20795-AGO2	up	-24.44	157	-33.7	0.526291	hsa-miR-6773-5p	down	S100A3	up	-25.52	158	-28.5	0.047965
hsa-miR-6773-5p	down	chr8_140605914_140585119_-20795-AGO2	up	-24.44	157	-33.7	0.526291	hsa-miR-6773-5p	down	CDT1	up	-26.47	157	-32.2	0.03962
hsa-miR-6773-5p	down	chr8_140605914_140585119_-20795-AGO2	up	-24.44	157	-33.7	0.526291	hsa-miR-6773-5p	down	CCL18	up	-24.93	160	-32	0.012341
hsa-miR-6773-5p	down	chr8_140605914_140585119_-20795-AGO2	up	-24.44	157	-33.7	0.526291	hsa-miR-6773-5p	down	C19orf26	up	-24.03	150	-30.4	0.083157
hsa-miR-6773-5p	down	chr8_140605914_140585119_-20795-AGO2	up	-24.44	157	-33.7	0.526291	hsa-miR-6773-5p	down	SEC14L2	up	-23.76	151	-33.3	0.102458
hsa-miR-6773-5p	down	chr8_140605914_140585119_-20795-AGO2	up	-24.44	157	-33.7	0.526291	hsa-miR-6773-5p	down	SLC43A3	up	-28.19	155	-28.9	0.137944
hsa-miR-6773-5p	down	chr8_140605914_140585119_-20795-AGO2	up	-24.44	157	-33.7	0.526291	hsa-miR-6773-5p	down	IL15RA	up	-26.23	153	-31	0.044008
hsa-miR-6773-5p	down	chr8_140605914_140585119_-20795-AGO2	up	-24.44	157	-33.7	0.526291	hsa-miR-6773-5p	down	TRAF1	up	-20.54	150	-31.6	0.176631
hsa-miR-6773-5p	down	chr13_40560860_40522553_-38307-FOXO1	up	-26.39	161	-34.5	0.620352	hsa-miR-6773-5p	down	ITGA5	up	-24.05	153	-30	0.111965
hsa-miR-6773-5p	down	chr13_40560860_40522553_-38307-FOXO1	up	-26.39	161	-34.5	0.620352	hsa-miR-6773-5p	down	TSLP	up	-21.28	154	-25.9	0.781686
hsa-miR-6773-5p	down	chr13_40560860_40522553_-38307-FOXO1	up	-26.39	161	-34.5	0.620352	hsa-miR-6773-5p	down	EMR2	up	-25.5	162	-29.4	0.489024
hsa-miR-6773-5p	down	chr13_40560860_40522553_-38307-FOXO1	up	-26.39	161	-34.5	0.620352	hsa-miR-6773-5p	down	THTPA	up	-31.57	174	-37	0.002759
hsa-miR-6773-5p	down	chr13_40560860_40522553_-38307-FOXO1	up	-26.39	161	-34.5	0.620352	hsa-miR-6773-5p	down	B4GALT1	up	-27.3	157	-33.4	0.095191
hsa-miR-6773-5p	down	chr13_40560860_40522553_-38307-FOXO1	up	-26.39	161	-34.5	0.620352	hsa-miR-6773-5p	down	CYP1A1	up	-31.1	165	-34.7	0.012116
hsa-miR-6773-5p	down	chr13_40560860_40522553_-38307-FOXO1	up	-26.39	161	-34.5	0.620352	hsa-miR-6773-5p	down	AK4	up	-26.34	151	-30	0.593903
hsa-miR-6773-5p	down	chr13_40560860_40522553_-38307-FOXO1	up	-26.39	161	-34.5	0.620352	hsa-miR-6773-5p	down	FAM132B	up	-24.09	155	-31.8	0.107113
hsa-miR-6773-5p	down	chr13_40560860_40522553_-38307-FOXO1	up	-26.39	161	-34.5	0.620352	hsa-miR-6773-5p	down	APLN	up	-24.52	155	-28.9	0.454178
hsa-miR-6773-5p	down	chr13_40560860_40522553_-38307-FOXO1	up	-26.39	161	-34.5	0.620352	hsa-miR-6773-5p	down	SERPINA1	up	-27.81	164	-35.5	0.02063
hsa-miR-6773-5p	down	chr13_40560860_40522553_-38307-FOXO1	up	-26.39	161	-34.5	0.620352	hsa-miR-6773-5p	down	PTGS1	up	-26.39	156	-30.9	0.275066
hsa-miR-6773-5p	down	chr13_40560860_40522553_-38307-FOXO1	up	-26.39	161	-34.5	0.620352	hsa-miR-6773-5p	down	RTN4RL1	up	-23.83	150	-28.5	0.374588
hsa-miR-6773-5p	down	chr13_40560860_40522553_-38307-FOXO1	up	-26.39	161	-34.5	0.620352	hsa-miR-6773-5p	down	POR	up	-25.3	160	-29.1	0.039724
hsa-miR-6773-5p	down	chr13_40560860_40522553_-38307-FOXO1	up	-26.39	161	-34.5	0.620352	hsa-miR-6773-5p	down	LIF	up	-27.29	168	-32.7	0.144518
hsa-miR-6773-5p	down	chr13_40560860_40522553_-38307-FOXO1	up	-26.39	161	-34.5	0.620352	hsa-miR-6773-5p	down	UBAP1	up	-20.64	156	-27.6	0.282581
hsa-miR-6773-5p	down	chr13_40560860_40522553_-38307-FOXO1	up	-26.39	161	-34.5	0.620352	hsa-miR-6773-5p	down	RELT	up	-21.47	152	-30	0.238748
hsa-miR-6773-5p	down	chr13_40560860_40522553_-38307-FOXO1	up	-26.39	161	-34.5	0.620352	hsa-miR-6773-5p	down	PHKG1	up	-23.03	153	-27	0.275807
hsa-miR-6773-5p	down	chr13_40560860_40522553_-38307-FOXO1	up	-26.39	161	-34.5	0.620352	hsa-miR-6773-5p	down	NAV1	up	-24.84	150	-29.6	0.708338
hsa-miR-6773-5p	down	chr13_40560860_40522553_-38307-FOXO1	up	-26.39	161	-34.5	0.620352	hsa-miR-6773-5p	down	SBNO2	up	-25.08	152	-30.2	0.046691
hsa-miR-6773-5p	down	chr13_40560860_40522553_-38307-FOXO1	up	-26.39	161	-34.5	0.620352	hsa-miR-6773-5p	down	KIAA1456	up	-27.11	162	-31.6	0.467438
hsa-miR-6773-5p	down	chr13_40560860_40522553_-38307-FOXO1	up	-26.39	161	-34.5	0.620352	hsa-miR-6773-5p	down	STEAP3	up	-31.02	167	-36	0.025741
hsa-miR-6773-5p	down	chr13_40560860_40522553_-38307-FOXO1	up	-26.39	161	-34.5	0.620352	hsa-miR-6773-5p	down	FGR	up	-27.72	151	-32.8	0.015057
hsa-miR-6773-5p	down	chr13_40560860_40522553_-38307-FOXO1	up	-26.39	161	-34.5	0.620352	hsa-miR-6773-5p	down	PHC2	up	-22.32	150	-27.7	0.345425
hsa-miR-6773-5p	down	chr13_40560860_40522553_-38307-FOXO1	up	-26.39	161	-34.5	0.620352	hsa-miR-6773-5p	down	PTGES	up	-25.29	158	-29	0.217792
hsa-miR-6773-5p	down	chr13_40560860_40522553_-38307-FOXO1	up	-26.39	161	-34.5	0.620352	hsa-miR-6773-5p	down	ADM2	up	-22.25	152	-31.1	0.285601
hsa-miR-6773-5p	down	chr13_40560860_40522553_-38307-FOXO1	up	-26.39	161	-34.5	0.620352	hsa-miR-6773-5p	down	APCDD1L	up	-23.44	167	-29.7	0.186339
hsa-miR-6773-5p	down	chr13_40560860_40522553_-38307-FOXO1	up	-26.39	161	-34.5	0.620352	hsa-miR-6773-5p	down	FAM169B	up	-24.83	165	-28.4	0.498248
hsa-miR-6773-5p	down	chr13_40560860_40522553_-38307-FOXO1	up	-26.39	161	-34.5	0.620352	hsa-miR-6773-5p	down	MATR3	up	-35.46	167	-38	0.010934
hsa-miR-6773-5p	down	chr13_40560860_40522553_-38307-FOXO1	up	-26.39	161	-34.5	0.620352	hsa-miR-6773-5p	down	TMEM2	up	-27.62	163	-32.1	0.018241
hsa-miR-6773-5p	down	chr13_40560860_40522553_-38307-FOXO1	up	-26.39	161	-34.5	0.620352	hsa-miR-6773-5p	down	S100A3	up	-25.52	158	-28.5	0.047965
hsa-miR-6773-5p	down	chr13_40560860_40522553_-38307-FOXO1	up	-26.39	161	-34.5	0.620352	hsa-miR-6773-5p	down	CDT1	up	-26.47	157	-32.2	0.03962
hsa-miR-6773-5p	down	chr13_40560860_40522553_-38307-FOXO1	up	-26.39	161	-34.5	0.620352	hsa-miR-6773-5p	down	CCL18	up	-24.93	160	-32	0.012341
hsa-miR-6773-5p	down	chr13_40560860_40522553_-38307-FOXO1	up	-26.39	161	-34.5	0.620352	hsa-miR-6773-5p	down	C19orf26	up	-24.03	150	-30.4	0.083157
hsa-miR-6773-5p	down	chr13_40560860_40522553_-38307-FOXO1	up	-26.39	161	-34.5	0.620352	hsa-miR-6773-5p	down	SEC14L2	up	-23.76	151	-33.3	0.102458
hsa-miR-6773-5p	down	chr13_40560860_40522553_-38307-FOXO1	up	-26.39	161	-34.5	0.620352	hsa-miR-6773-5p	down	SLC43A3	up	-28.19	155	-28.9	0.137944
hsa-miR-6773-5p	down	chr13_40560860_40522553_-38307-FOXO1	up	-26.39	161	-34.5	0.620352	hsa-miR-6773-5p	down	IL15RA	up	-26.23	153	-31	0.044008
hsa-miR-6773-5p	down	chr13_40560860_40522553_-38307-FOXO1	up	-26.39	161	-34.5	0.620352	hsa-miR-6773-5p	down	TRAF1	up	-20.54	150	-31.6	0.176631
hsa-miR-6773-5p	down	chr4_146510049_146488066_-21983-SLC10A7	up	-22.28	150	-27.2	0.999503	hsa-miR-6773-5p	down	ITGA5	up	-24.05	153	-30	0.111965
hsa-miR-6773-5p	down	chr4_146510049_146488066_-21983-SLC10A7	up	-22.28	150	-27.2	0.999503	hsa-miR-6773-5p	down	TSLP	up	-21.28	154	-25.9	0.781686
hsa-miR-6773-5p	down	chr4_146510049_146488066_-21983-SLC10A7	up	-22.28	150	-27.2	0.999503	hsa-miR-6773-5p	down	EMR2	up	-25.5	162	-29.4	0.489024
hsa-miR-6773-5p	down	chr4_146510049_146488066_-21983-SLC10A7	up	-22.28	150	-27.2	0.999503	hsa-miR-6773-5p	down	THTPA	up	-31.57	174	-37	0.002759
hsa-miR-6773-5p	down	chr4_146510049_146488066_-21983-SLC10A7	up	-22.28	150	-27.2	0.999503	hsa-miR-6773-5p	down	B4GALT1	up	-27.3	157	-33.4	0.095191
hsa-miR-6773-5p	down	chr4_146510049_146488066_-21983-SLC10A7	up	-22.28	150	-27.2	0.999503	hsa-miR-6773-5p	down	CYP1A1	up	-31.1	165	-34.7	0.012116
hsa-miR-6773-5p	down	chr4_146510049_146488066_-21983-SLC10A7	up	-22.28	150	-27.2	0.999503	hsa-miR-6773-5p	down	AK4	up	-26.34	151	-30	0.593903
hsa-miR-6773-5p	down	chr4_146510049_146488066_-21983-SLC10A7	up	-22.28	150	-27.2	0.999503	hsa-miR-6773-5p	down	FAM132B	up	-24.09	155	-31.8	0.107113
hsa-miR-6773-5p	down	chr4_146510049_146488066_-21983-SLC10A7	up	-22.28	150	-27.2	0.999503	hsa-miR-6773-5p	down	APLN	up	-24.52	155	-28.9	0.454178
hsa-miR-6773-5p	down	chr4_146510049_146488066_-21983-SLC10A7	up	-22.28	150	-27.2	0.999503	hsa-miR-6773-5p	down	SERPINA1	up	-27.81	164	-35.5	0.02063
hsa-miR-6773-5p	down	chr4_146510049_146488066_-21983-SLC10A7	up	-22.28	150	-27.2	0.999503	hsa-miR-6773-5p	down	PTGS1	up	-26.39	156	-30.9	0.275066
hsa-miR-6773-5p	down	chr4_146510049_146488066_-21983-SLC10A7	up	-22.28	150	-27.2	0.999503	hsa-miR-6773-5p	down	RTN4RL1	up	-23.83	150	-28.5	0.374588
hsa-miR-6773-5p	down	chr4_146510049_146488066_-21983-SLC10A7	up	-22.28	150	-27.2	0.999503	hsa-miR-6773-5p	down	POR	up	-25.3	160	-29.1	0.039724
hsa-miR-6773-5p	down	chr4_146510049_146488066_-21983-SLC10A7	up	-22.28	150	-27.2	0.999503	hsa-miR-6773-5p	down	LIF	up	-27.29	168	-32.7	0.144518
hsa-miR-6773-5p	down	chr4_146510049_146488066_-21983-SLC10A7	up	-22.28	150	-27.2	0.999503	hsa-miR-6773-5p	down	UBAP1	up	-20.64	156	-27.6	0.282581
hsa-miR-6773-5p	down	chr4_146510049_146488066_-21983-SLC10A7	up	-22.28	150	-27.2	0.999503	hsa-miR-6773-5p	down	RELT	up	-21.47	152	-30	0.238748
hsa-miR-6773-5p	down	chr4_146510049_146488066_-21983-SLC10A7	up	-22.28	150	-27.2	0.999503	hsa-miR-6773-5p	down	PHKG1	up	-23.03	153	-27	0.275807
hsa-miR-6773-5p	down	chr4_146510049_146488066_-21983-SLC10A7	up	-22.28	150	-27.2	0.999503	hsa-miR-6773-5p	down	NAV1	up	-24.84	150	-29.6	0.708338
hsa-miR-6773-5p	down	chr4_146510049_146488066_-21983-SLC10A7	up	-22.28	150	-27.2	0.999503	hsa-miR-6773-5p	down	SBNO2	up	-25.08	152	-30.2	0.046691
hsa-miR-6773-5p	down	chr4_146510049_146488066_-21983-SLC10A7	up	-22.28	150	-27.2	0.999503	hsa-miR-6773-5p	down	KIAA1456	up	-27.11	162	-31.6	0.467438
hsa-miR-6773-5p	down	chr4_146510049_146488066_-21983-SLC10A7	up	-22.28	150	-27.2	0.999503	hsa-miR-6773-5p	down	STEAP3	up	-31.02	167	-36	0.025741
hsa-miR-6773-5p	down	chr4_146510049_146488066_-21983-SLC10A7	up	-22.28	150	-27.2	0.999503	hsa-miR-6773-5p	down	FGR	up	-27.72	151	-32.8	0.015057
hsa-miR-6773-5p	down	chr4_146510049_146488066_-21983-SLC10A7	up	-22.28	150	-27.2	0.999503	hsa-miR-6773-5p	down	PHC2	up	-22.32	150	-27.7	0.345425
hsa-miR-6773-5p	down	chr4_146510049_146488066_-21983-SLC10A7	up	-22.28	150	-27.2	0.999503	hsa-miR-6773-5p	down	PTGES	up	-25.29	158	-29	0.217792
hsa-miR-6773-5p	down	chr4_146510049_146488066_-21983-SLC10A7	up	-22.28	150	-27.2	0.999503	hsa-miR-6773-5p	down	ADM2	up	-22.25	152	-31.1	0.285601
hsa-miR-6773-5p	down	chr4_146510049_146488066_-21983-SLC10A7	up	-22.28	150	-27.2	0.999503	hsa-miR-6773-5p	down	APCDD1L	up	-23.44	167	-29.7	0.186339
hsa-miR-6773-5p	down	chr4_146510049_146488066_-21983-SLC10A7	up	-22.28	150	-27.2	0.999503	hsa-miR-6773-5p	down	FAM169B	up	-24.83	165	-28.4	0.498248
hsa-miR-6773-5p	down	chr4_146510049_146488066_-21983-SLC10A7	up	-22.28	150	-27.2	0.999503	hsa-miR-6773-5p	down	MATR3	up	-35.46	167	-38	0.010934
hsa-miR-6773-5p	down	chr4_146510049_146488066_-21983-SLC10A7	up	-22.28	150	-27.2	0.999503	hsa-miR-6773-5p	down	TMEM2	up	-27.62	163	-32.1	0.018241
hsa-miR-6773-5p	down	chr4_146510049_146488066_-21983-SLC10A7	up	-22.28	150	-27.2	0.999503	hsa-miR-6773-5p	down	S100A3	up	-25.52	158	-28.5	0.047965
hsa-miR-6773-5p	down	chr4_146510049_146488066_-21983-SLC10A7	up	-22.28	150	-27.2	0.999503	hsa-miR-6773-5p	down	CDT1	up	-26.47	157	-32.2	0.03962
hsa-miR-6773-5p	down	chr4_146510049_146488066_-21983-SLC10A7	up	-22.28	150	-27.2	0.999503	hsa-miR-6773-5p	down	CCL18	up	-24.93	160	-32	0.012341
hsa-miR-6773-5p	down	chr4_146510049_146488066_-21983-SLC10A7	up	-22.28	150	-27.2	0.999503	hsa-miR-6773-5p	down	C19orf26	up	-24.03	150	-30.4	0.083157
hsa-miR-6773-5p	down	chr4_146510049_146488066_-21983-SLC10A7	up	-22.28	150	-27.2	0.999503	hsa-miR-6773-5p	down	SEC14L2	up	-23.76	151	-33.3	0.102458
hsa-miR-6773-5p	down	chr4_146510049_146488066_-21983-SLC10A7	up	-22.28	150	-27.2	0.999503	hsa-miR-6773-5p	down	SLC43A3	up	-28.19	155	-28.9	0.137944
hsa-miR-6773-5p	down	chr4_146510049_146488066_-21983-SLC10A7	up	-22.28	150	-27.2	0.999503	hsa-miR-6773-5p	down	IL15RA	up	-26.23	153	-31	0.044008
hsa-miR-6773-5p	down	chr4_146510049_146488066_-21983-SLC10A7	up	-22.28	150	-27.2	0.999503	hsa-miR-6773-5p	down	TRAF1	up	-20.54	150	-31.6	0.176631
hsa-miR-6773-5p	down	chr4_147822957_147808066_+14891-ARHGAP10	up	-23.83	153	-31.2	0.740289	hsa-miR-6773-5p	down	ITGA5	up	-24.05	153	-30	0.111965
hsa-miR-6773-5p	down	chr4_147822957_147808066_+14891-ARHGAP10	up	-23.83	153	-31.2	0.740289	hsa-miR-6773-5p	down	TSLP	up	-21.28	154	-25.9	0.781686
hsa-miR-6773-5p	down	chr4_147822957_147808066_+14891-ARHGAP10	up	-23.83	153	-31.2	0.740289	hsa-miR-6773-5p	down	EMR2	up	-25.5	162	-29.4	0.489024
hsa-miR-6773-5p	down	chr4_147822957_147808066_+14891-ARHGAP10	up	-23.83	153	-31.2	0.740289	hsa-miR-6773-5p	down	THTPA	up	-31.57	174	-37	0.002759
hsa-miR-6773-5p	down	chr4_147822957_147808066_+14891-ARHGAP10	up	-23.83	153	-31.2	0.740289	hsa-miR-6773-5p	down	B4GALT1	up	-27.3	157	-33.4	0.095191
hsa-miR-6773-5p	down	chr4_147822957_147808066_+14891-ARHGAP10	up	-23.83	153	-31.2	0.740289	hsa-miR-6773-5p	down	CYP1A1	up	-31.1	165	-34.7	0.012116
hsa-miR-6773-5p	down	chr4_147822957_147808066_+14891-ARHGAP10	up	-23.83	153	-31.2	0.740289	hsa-miR-6773-5p	down	AK4	up	-26.34	151	-30	0.593903
hsa-miR-6773-5p	down	chr4_147822957_147808066_+14891-ARHGAP10	up	-23.83	153	-31.2	0.740289	hsa-miR-6773-5p	down	FAM132B	up	-24.09	155	-31.8	0.107113
hsa-miR-6773-5p	down	chr4_147822957_147808066_+14891-ARHGAP10	up	-23.83	153	-31.2	0.740289	hsa-miR-6773-5p	down	APLN	up	-24.52	155	-28.9	0.454178
hsa-miR-6773-5p	down	chr4_147822957_147808066_+14891-ARHGAP10	up	-23.83	153	-31.2	0.740289	hsa-miR-6773-5p	down	SERPINA1	up	-27.81	164	-35.5	0.02063
hsa-miR-6773-5p	down	chr4_147822957_147808066_+14891-ARHGAP10	up	-23.83	153	-31.2	0.740289	hsa-miR-6773-5p	down	PTGS1	up	-26.39	156	-30.9	0.275066
hsa-miR-6773-5p	down	chr4_147822957_147808066_+14891-ARHGAP10	up	-23.83	153	-31.2	0.740289	hsa-miR-6773-5p	down	RTN4RL1	up	-23.83	150	-28.5	0.374588
hsa-miR-6773-5p	down	chr4_147822957_147808066_+14891-ARHGAP10	up	-23.83	153	-31.2	0.740289	hsa-miR-6773-5p	down	POR	up	-25.3	160	-29.1	0.039724
hsa-miR-6773-5p	down	chr4_147822957_147808066_+14891-ARHGAP10	up	-23.83	153	-31.2	0.740289	hsa-miR-6773-5p	down	LIF	up	-27.29	168	-32.7	0.144518
hsa-miR-6773-5p	down	chr4_147822957_147808066_+14891-ARHGAP10	up	-23.83	153	-31.2	0.740289	hsa-miR-6773-5p	down	UBAP1	up	-20.64	156	-27.6	0.282581
hsa-miR-6773-5p	down	chr4_147822957_147808066_+14891-ARHGAP10	up	-23.83	153	-31.2	0.740289	hsa-miR-6773-5p	down	RELT	up	-21.47	152	-30	0.238748
hsa-miR-6773-5p	down	chr4_147822957_147808066_+14891-ARHGAP10	up	-23.83	153	-31.2	0.740289	hsa-miR-6773-5p	down	PHKG1	up	-23.03	153	-27	0.275807
hsa-miR-6773-5p	down	chr4_147822957_147808066_+14891-ARHGAP10	up	-23.83	153	-31.2	0.740289	hsa-miR-6773-5p	down	NAV1	up	-24.84	150	-29.6	0.708338
hsa-miR-6773-5p	down	chr4_147822957_147808066_+14891-ARHGAP10	up	-23.83	153	-31.2	0.740289	hsa-miR-6773-5p	down	SBNO2	up	-25.08	152	-30.2	0.046691
hsa-miR-6773-5p	down	chr4_147822957_147808066_+14891-ARHGAP10	up	-23.83	153	-31.2	0.740289	hsa-miR-6773-5p	down	KIAA1456	up	-27.11	162	-31.6	0.467438
hsa-miR-6773-5p	down	chr4_147822957_147808066_+14891-ARHGAP10	up	-23.83	153	-31.2	0.740289	hsa-miR-6773-5p	down	STEAP3	up	-31.02	167	-36	0.025741
hsa-miR-6773-5p	down	chr4_147822957_147808066_+14891-ARHGAP10	up	-23.83	153	-31.2	0.740289	hsa-miR-6773-5p	down	FGR	up	-27.72	151	-32.8	0.015057
hsa-miR-6773-5p	down	chr4_147822957_147808066_+14891-ARHGAP10	up	-23.83	153	-31.2	0.740289	hsa-miR-6773-5p	down	PHC2	up	-22.32	150	-27.7	0.345425
hsa-miR-6773-5p	down	chr4_147822957_147808066_+14891-ARHGAP10	up	-23.83	153	-31.2	0.740289	hsa-miR-6773-5p	down	PTGES	up	-25.29	158	-29	0.217792
hsa-miR-6773-5p	down	chr4_147822957_147808066_+14891-ARHGAP10	up	-23.83	153	-31.2	0.740289	hsa-miR-6773-5p	down	ADM2	up	-22.25	152	-31.1	0.285601
hsa-miR-6773-5p	down	chr4_147822957_147808066_+14891-ARHGAP10	up	-23.83	153	-31.2	0.740289	hsa-miR-6773-5p	down	APCDD1L	up	-23.44	167	-29.7	0.186339
hsa-miR-6773-5p	down	chr4_147822957_147808066_+14891-ARHGAP10	up	-23.83	153	-31.2	0.740289	hsa-miR-6773-5p	down	FAM169B	up	-24.83	165	-28.4	0.498248
hsa-miR-6773-5p	down	chr4_147822957_147808066_+14891-ARHGAP10	up	-23.83	153	-31.2	0.740289	hsa-miR-6773-5p	down	MATR3	up	-35.46	167	-38	0.010934
hsa-miR-6773-5p	down	chr4_147822957_147808066_+14891-ARHGAP10	up	-23.83	153	-31.2	0.740289	hsa-miR-6773-5p	down	TMEM2	up	-27.62	163	-32.1	0.018241
hsa-miR-6773-5p	down	chr4_147822957_147808066_+14891-ARHGAP10	up	-23.83	153	-31.2	0.740289	hsa-miR-6773-5p	down	S100A3	up	-25.52	158	-28.5	0.047965
hsa-miR-6773-5p	down	chr4_147822957_147808066_+14891-ARHGAP10	up	-23.83	153	-31.2	0.740289	hsa-miR-6773-5p	down	CDT1	up	-26.47	157	-32.2	0.03962
hsa-miR-6773-5p	down	chr4_147822957_147808066_+14891-ARHGAP10	up	-23.83	153	-31.2	0.740289	hsa-miR-6773-5p	down	CCL18	up	-24.93	160	-32	0.012341
hsa-miR-6773-5p	down	chr4_147822957_147808066_+14891-ARHGAP10	up	-23.83	153	-31.2	0.740289	hsa-miR-6773-5p	down	C19orf26	up	-24.03	150	-30.4	0.083157
hsa-miR-6773-5p	down	chr4_147822957_147808066_+14891-ARHGAP10	up	-23.83	153	-31.2	0.740289	hsa-miR-6773-5p	down	SEC14L2	up	-23.76	151	-33.3	0.102458
hsa-miR-6773-5p	down	chr4_147822957_147808066_+14891-ARHGAP10	up	-23.83	153	-31.2	0.740289	hsa-miR-6773-5p	down	SLC43A3	up	-28.19	155	-28.9	0.137944
hsa-miR-6773-5p	down	chr4_147822957_147808066_+14891-ARHGAP10	up	-23.83	153	-31.2	0.740289	hsa-miR-6773-5p	down	IL15RA	up	-26.23	153	-31	0.044008
hsa-miR-6773-5p	down	chr4_147822957_147808066_+14891-ARHGAP10	up	-23.83	153	-31.2	0.740289	hsa-miR-6773-5p	down	TRAF1	up	-20.54	150	-31.6	0.176631
hsa-miR-6773-5p	down	chr16_53937294_53933985_+3309-na	up	-22.93	152	-27.9	0.684515	hsa-miR-6773-5p	down	ITGA5	up	-24.05	153	-30	0.111965
hsa-miR-6773-5p	down	chr16_53937294_53933985_+3309-na	up	-22.93	152	-27.9	0.684515	hsa-miR-6773-5p	down	TSLP	up	-21.28	154	-25.9	0.781686
hsa-miR-6773-5p	down	chr16_53937294_53933985_+3309-na	up	-22.93	152	-27.9	0.684515	hsa-miR-6773-5p	down	EMR2	up	-25.5	162	-29.4	0.489024
hsa-miR-6773-5p	down	chr16_53937294_53933985_+3309-na	up	-22.93	152	-27.9	0.684515	hsa-miR-6773-5p	down	THTPA	up	-31.57	174	-37	0.002759
hsa-miR-6773-5p	down	chr16_53937294_53933985_+3309-na	up	-22.93	152	-27.9	0.684515	hsa-miR-6773-5p	down	B4GALT1	up	-27.3	157	-33.4	0.095191
hsa-miR-6773-5p	down	chr16_53937294_53933985_+3309-na	up	-22.93	152	-27.9	0.684515	hsa-miR-6773-5p	down	CYP1A1	up	-31.1	165	-34.7	0.012116
hsa-miR-6773-5p	down	chr16_53937294_53933985_+3309-na	up	-22.93	152	-27.9	0.684515	hsa-miR-6773-5p	down	AK4	up	-26.34	151	-30	0.593903
hsa-miR-6773-5p	down	chr16_53937294_53933985_+3309-na	up	-22.93	152	-27.9	0.684515	hsa-miR-6773-5p	down	FAM132B	up	-24.09	155	-31.8	0.107113
hsa-miR-6773-5p	down	chr16_53937294_53933985_+3309-na	up	-22.93	152	-27.9	0.684515	hsa-miR-6773-5p	down	APLN	up	-24.52	155	-28.9	0.454178
hsa-miR-6773-5p	down	chr16_53937294_53933985_+3309-na	up	-22.93	152	-27.9	0.684515	hsa-miR-6773-5p	down	SERPINA1	up	-27.81	164	-35.5	0.02063
hsa-miR-6773-5p	down	chr16_53937294_53933985_+3309-na	up	-22.93	152	-27.9	0.684515	hsa-miR-6773-5p	down	PTGS1	up	-26.39	156	-30.9	0.275066
hsa-miR-6773-5p	down	chr16_53937294_53933985_+3309-na	up	-22.93	152	-27.9	0.684515	hsa-miR-6773-5p	down	RTN4RL1	up	-23.83	150	-28.5	0.374588
hsa-miR-6773-5p	down	chr16_53937294_53933985_+3309-na	up	-22.93	152	-27.9	0.684515	hsa-miR-6773-5p	down	POR	up	-25.3	160	-29.1	0.039724
hsa-miR-6773-5p	down	chr16_53937294_53933985_+3309-na	up	-22.93	152	-27.9	0.684515	hsa-miR-6773-5p	down	LIF	up	-27.29	168	-32.7	0.144518
hsa-miR-6773-5p	down	chr16_53937294_53933985_+3309-na	up	-22.93	152	-27.9	0.684515	hsa-miR-6773-5p	down	UBAP1	up	-20.64	156	-27.6	0.282581
hsa-miR-6773-5p	down	chr16_53937294_53933985_+3309-na	up	-22.93	152	-27.9	0.684515	hsa-miR-6773-5p	down	RELT	up	-21.47	152	-30	0.238748
hsa-miR-6773-5p	down	chr16_53937294_53933985_+3309-na	up	-22.93	152	-27.9	0.684515	hsa-miR-6773-5p	down	PHKG1	up	-23.03	153	-27	0.275807
hsa-miR-6773-5p	down	chr16_53937294_53933985_+3309-na	up	-22.93	152	-27.9	0.684515	hsa-miR-6773-5p	down	NAV1	up	-24.84	150	-29.6	0.708338
hsa-miR-6773-5p	down	chr16_53937294_53933985_+3309-na	up	-22.93	152	-27.9	0.684515	hsa-miR-6773-5p	down	SBNO2	up	-25.08	152	-30.2	0.046691
hsa-miR-6773-5p	down	chr16_53937294_53933985_+3309-na	up	-22.93	152	-27.9	0.684515	hsa-miR-6773-5p	down	KIAA1456	up	-27.11	162	-31.6	0.467438
hsa-miR-6773-5p	down	chr16_53937294_53933985_+3309-na	up	-22.93	152	-27.9	0.684515	hsa-miR-6773-5p	down	STEAP3	up	-31.02	167	-36	0.025741
hsa-miR-6773-5p	down	chr16_53937294_53933985_+3309-na	up	-22.93	152	-27.9	0.684515	hsa-miR-6773-5p	down	FGR	up	-27.72	151	-32.8	0.015057
hsa-miR-6773-5p	down	chr16_53937294_53933985_+3309-na	up	-22.93	152	-27.9	0.684515	hsa-miR-6773-5p	down	PHC2	up	-22.32	150	-27.7	0.345425
hsa-miR-6773-5p	down	chr16_53937294_53933985_+3309-na	up	-22.93	152	-27.9	0.684515	hsa-miR-6773-5p	down	PTGES	up	-25.29	158	-29	0.217792
hsa-miR-6773-5p	down	chr16_53937294_53933985_+3309-na	up	-22.93	152	-27.9	0.684515	hsa-miR-6773-5p	down	ADM2	up	-22.25	152	-31.1	0.285601
hsa-miR-6773-5p	down	chr16_53937294_53933985_+3309-na	up	-22.93	152	-27.9	0.684515	hsa-miR-6773-5p	down	APCDD1L	up	-23.44	167	-29.7	0.186339
hsa-miR-6773-5p	down	chr16_53937294_53933985_+3309-na	up	-22.93	152	-27.9	0.684515	hsa-miR-6773-5p	down	FAM169B	up	-24.83	165	-28.4	0.498248
hsa-miR-6773-5p	down	chr16_53937294_53933985_+3309-na	up	-22.93	152	-27.9	0.684515	hsa-miR-6773-5p	down	MATR3	up	-35.46	167	-38	0.010934
hsa-miR-6773-5p	down	chr16_53937294_53933985_+3309-na	up	-22.93	152	-27.9	0.684515	hsa-miR-6773-5p	down	TMEM2	up	-27.62	163	-32.1	0.018241
hsa-miR-6773-5p	down	chr16_53937294_53933985_+3309-na	up	-22.93	152	-27.9	0.684515	hsa-miR-6773-5p	down	S100A3	up	-25.52	158	-28.5	0.047965
hsa-miR-6773-5p	down	chr16_53937294_53933985_+3309-na	up	-22.93	152	-27.9	0.684515	hsa-miR-6773-5p	down	CDT1	up	-26.47	157	-32.2	0.03962
hsa-miR-6773-5p	down	chr16_53937294_53933985_+3309-na	up	-22.93	152	-27.9	0.684515	hsa-miR-6773-5p	down	CCL18	up	-24.93	160	-32	0.012341
hsa-miR-6773-5p	down	chr16_53937294_53933985_+3309-na	up	-22.93	152	-27.9	0.684515	hsa-miR-6773-5p	down	C19orf26	up	-24.03	150	-30.4	0.083157
hsa-miR-6773-5p	down	chr16_53937294_53933985_+3309-na	up	-22.93	152	-27.9	0.684515	hsa-miR-6773-5p	down	SEC14L2	up	-23.76	151	-33.3	0.102458
hsa-miR-6773-5p	down	chr16_53937294_53933985_+3309-na	up	-22.93	152	-27.9	0.684515	hsa-miR-6773-5p	down	SLC43A3	up	-28.19	155	-28.9	0.137944
hsa-miR-6773-5p	down	chr16_53937294_53933985_+3309-na	up	-22.93	152	-27.9	0.684515	hsa-miR-6773-5p	down	IL15RA	up	-26.23	153	-31	0.044008
hsa-miR-6773-5p	down	chr16_53937294_53933985_+3309-na	up	-22.93	152	-27.9	0.684515	hsa-miR-6773-5p	down	TRAF1	up	-20.54	150	-31.6	0.176631
hsa-miR-6773-5p	down	chr2_24584560_24556015_+28545-NCOA1	up	-30.56	164	-32.2	0.808301	hsa-miR-6773-5p	down	ITGA5	up	-24.05	153	-30	0.111965
hsa-miR-6773-5p	down	chr2_24584560_24556015_+28545-NCOA1	up	-30.56	164	-32.2	0.808301	hsa-miR-6773-5p	down	TSLP	up	-21.28	154	-25.9	0.781686
hsa-miR-6773-5p	down	chr2_24584560_24556015_+28545-NCOA1	up	-30.56	164	-32.2	0.808301	hsa-miR-6773-5p	down	EMR2	up	-25.5	162	-29.4	0.489024
hsa-miR-6773-5p	down	chr2_24584560_24556015_+28545-NCOA1	up	-30.56	164	-32.2	0.808301	hsa-miR-6773-5p	down	THTPA	up	-31.57	174	-37	0.002759
hsa-miR-6773-5p	down	chr2_24584560_24556015_+28545-NCOA1	up	-30.56	164	-32.2	0.808301	hsa-miR-6773-5p	down	B4GALT1	up	-27.3	157	-33.4	0.095191
hsa-miR-6773-5p	down	chr2_24584560_24556015_+28545-NCOA1	up	-30.56	164	-32.2	0.808301	hsa-miR-6773-5p	down	CYP1A1	up	-31.1	165	-34.7	0.012116
hsa-miR-6773-5p	down	chr2_24584560_24556015_+28545-NCOA1	up	-30.56	164	-32.2	0.808301	hsa-miR-6773-5p	down	AK4	up	-26.34	151	-30	0.593903
hsa-miR-6773-5p	down	chr2_24584560_24556015_+28545-NCOA1	up	-30.56	164	-32.2	0.808301	hsa-miR-6773-5p	down	FAM132B	up	-24.09	155	-31.8	0.107113
hsa-miR-6773-5p	down	chr2_24584560_24556015_+28545-NCOA1	up	-30.56	164	-32.2	0.808301	hsa-miR-6773-5p	down	APLN	up	-24.52	155	-28.9	0.454178
hsa-miR-6773-5p	down	chr2_24584560_24556015_+28545-NCOA1	up	-30.56	164	-32.2	0.808301	hsa-miR-6773-5p	down	SERPINA1	up	-27.81	164	-35.5	0.02063
hsa-miR-6773-5p	down	chr2_24584560_24556015_+28545-NCOA1	up	-30.56	164	-32.2	0.808301	hsa-miR-6773-5p	down	PTGS1	up	-26.39	156	-30.9	0.275066
hsa-miR-6773-5p	down	chr2_24584560_24556015_+28545-NCOA1	up	-30.56	164	-32.2	0.808301	hsa-miR-6773-5p	down	RTN4RL1	up	-23.83	150	-28.5	0.374588
hsa-miR-6773-5p	down	chr2_24584560_24556015_+28545-NCOA1	up	-30.56	164	-32.2	0.808301	hsa-miR-6773-5p	down	POR	up	-25.3	160	-29.1	0.039724
hsa-miR-6773-5p	down	chr2_24584560_24556015_+28545-NCOA1	up	-30.56	164	-32.2	0.808301	hsa-miR-6773-5p	down	LIF	up	-27.29	168	-32.7	0.144518
hsa-miR-6773-5p	down	chr2_24584560_24556015_+28545-NCOA1	up	-30.56	164	-32.2	0.808301	hsa-miR-6773-5p	down	UBAP1	up	-20.64	156	-27.6	0.282581
hsa-miR-6773-5p	down	chr2_24584560_24556015_+28545-NCOA1	up	-30.56	164	-32.2	0.808301	hsa-miR-6773-5p	down	RELT	up	-21.47	152	-30	0.238748
hsa-miR-6773-5p	down	chr2_24584560_24556015_+28545-NCOA1	up	-30.56	164	-32.2	0.808301	hsa-miR-6773-5p	down	PHKG1	up	-23.03	153	-27	0.275807
hsa-miR-6773-5p	down	chr2_24584560_24556015_+28545-NCOA1	up	-30.56	164	-32.2	0.808301	hsa-miR-6773-5p	down	NAV1	up	-24.84	150	-29.6	0.708338
hsa-miR-6773-5p	down	chr2_24584560_24556015_+28545-NCOA1	up	-30.56	164	-32.2	0.808301	hsa-miR-6773-5p	down	SBNO2	up	-25.08	152	-30.2	0.046691
hsa-miR-6773-5p	down	chr2_24584560_24556015_+28545-NCOA1	up	-30.56	164	-32.2	0.808301	hsa-miR-6773-5p	down	KIAA1456	up	-27.11	162	-31.6	0.467438
hsa-miR-6773-5p	down	chr2_24584560_24556015_+28545-NCOA1	up	-30.56	164	-32.2	0.808301	hsa-miR-6773-5p	down	STEAP3	up	-31.02	167	-36	0.025741
hsa-miR-6773-5p	down	chr2_24584560_24556015_+28545-NCOA1	up	-30.56	164	-32.2	0.808301	hsa-miR-6773-5p	down	FGR	up	-27.72	151	-32.8	0.015057
hsa-miR-6773-5p	down	chr2_24584560_24556015_+28545-NCOA1	up	-30.56	164	-32.2	0.808301	hsa-miR-6773-5p	down	PHC2	up	-22.32	150	-27.7	0.345425
hsa-miR-6773-5p	down	chr2_24584560_24556015_+28545-NCOA1	up	-30.56	164	-32.2	0.808301	hsa-miR-6773-5p	down	PTGES	up	-25.29	158	-29	0.217792
hsa-miR-6773-5p	down	chr2_24584560_24556015_+28545-NCOA1	up	-30.56	164	-32.2	0.808301	hsa-miR-6773-5p	down	ADM2	up	-22.25	152	-31.1	0.285601
hsa-miR-6773-5p	down	chr2_24584560_24556015_+28545-NCOA1	up	-30.56	164	-32.2	0.808301	hsa-miR-6773-5p	down	APCDD1L	up	-23.44	167	-29.7	0.186339
hsa-miR-6773-5p	down	chr2_24584560_24556015_+28545-NCOA1	up	-30.56	164	-32.2	0.808301	hsa-miR-6773-5p	down	FAM169B	up	-24.83	165	-28.4	0.498248
hsa-miR-6773-5p	down	chr2_24584560_24556015_+28545-NCOA1	up	-30.56	164	-32.2	0.808301	hsa-miR-6773-5p	down	MATR3	up	-35.46	167	-38	0.010934
hsa-miR-6773-5p	down	chr2_24584560_24556015_+28545-NCOA1	up	-30.56	164	-32.2	0.808301	hsa-miR-6773-5p	down	TMEM2	up	-27.62	163	-32.1	0.018241
hsa-miR-6773-5p	down	chr2_24584560_24556015_+28545-NCOA1	up	-30.56	164	-32.2	0.808301	hsa-miR-6773-5p	down	S100A3	up	-25.52	158	-28.5	0.047965
hsa-miR-6773-5p	down	chr2_24584560_24556015_+28545-NCOA1	up	-30.56	164	-32.2	0.808301	hsa-miR-6773-5p	down	CDT1	up	-26.47	157	-32.2	0.03962
hsa-miR-6773-5p	down	chr2_24584560_24556015_+28545-NCOA1	up	-30.56	164	-32.2	0.808301	hsa-miR-6773-5p	down	CCL18	up	-24.93	160	-32	0.012341
hsa-miR-6773-5p	down	chr2_24584560_24556015_+28545-NCOA1	up	-30.56	164	-32.2	0.808301	hsa-miR-6773-5p	down	C19orf26	up	-24.03	150	-30.4	0.083157
hsa-miR-6773-5p	down	chr2_24584560_24556015_+28545-NCOA1	up	-30.56	164	-32.2	0.808301	hsa-miR-6773-5p	down	SEC14L2	up	-23.76	151	-33.3	0.102458
hsa-miR-6773-5p	down	chr2_24584560_24556015_+28545-NCOA1	up	-30.56	164	-32.2	0.808301	hsa-miR-6773-5p	down	SLC43A3	up	-28.19	155	-28.9	0.137944
hsa-miR-6773-5p	down	chr2_24584560_24556015_+28545-NCOA1	up	-30.56	164	-32.2	0.808301	hsa-miR-6773-5p	down	IL15RA	up	-26.23	153	-31	0.044008
hsa-miR-6773-5p	down	chr2_24584560_24556015_+28545-NCOA1	up	-30.56	164	-32.2	0.808301	hsa-miR-6773-5p	down	TRAF1	up	-20.54	150	-31.6	0.176631
hsa-miR-6773-5p	down	chr14_69149503_69122217_-27286-DCAF5	up	-30.5	163	-33.8	0.60079	hsa-miR-6773-5p	down	ITGA5	up	-24.05	153	-30	0.111965
hsa-miR-6773-5p	down	chr14_69149503_69122217_-27286-DCAF5	up	-30.5	163	-33.8	0.60079	hsa-miR-6773-5p	down	TSLP	up	-21.28	154	-25.9	0.781686
hsa-miR-6773-5p	down	chr14_69149503_69122217_-27286-DCAF5	up	-30.5	163	-33.8	0.60079	hsa-miR-6773-5p	down	EMR2	up	-25.5	162	-29.4	0.489024
hsa-miR-6773-5p	down	chr14_69149503_69122217_-27286-DCAF5	up	-30.5	163	-33.8	0.60079	hsa-miR-6773-5p	down	THTPA	up	-31.57	174	-37	0.002759
hsa-miR-6773-5p	down	chr14_69149503_69122217_-27286-DCAF5	up	-30.5	163	-33.8	0.60079	hsa-miR-6773-5p	down	B4GALT1	up	-27.3	157	-33.4	0.095191
hsa-miR-6773-5p	down	chr14_69149503_69122217_-27286-DCAF5	up	-30.5	163	-33.8	0.60079	hsa-miR-6773-5p	down	CYP1A1	up	-31.1	165	-34.7	0.012116
hsa-miR-6773-5p	down	chr14_69149503_69122217_-27286-DCAF5	up	-30.5	163	-33.8	0.60079	hsa-miR-6773-5p	down	AK4	up	-26.34	151	-30	0.593903
hsa-miR-6773-5p	down	chr14_69149503_69122217_-27286-DCAF5	up	-30.5	163	-33.8	0.60079	hsa-miR-6773-5p	down	FAM132B	up	-24.09	155	-31.8	0.107113
hsa-miR-6773-5p	down	chr14_69149503_69122217_-27286-DCAF5	up	-30.5	163	-33.8	0.60079	hsa-miR-6773-5p	down	APLN	up	-24.52	155	-28.9	0.454178
hsa-miR-6773-5p	down	chr14_69149503_69122217_-27286-DCAF5	up	-30.5	163	-33.8	0.60079	hsa-miR-6773-5p	down	SERPINA1	up	-27.81	164	-35.5	0.02063
hsa-miR-6773-5p	down	chr14_69149503_69122217_-27286-DCAF5	up	-30.5	163	-33.8	0.60079	hsa-miR-6773-5p	down	PTGS1	up	-26.39	156	-30.9	0.275066
hsa-miR-6773-5p	down	chr14_69149503_69122217_-27286-DCAF5	up	-30.5	163	-33.8	0.60079	hsa-miR-6773-5p	down	RTN4RL1	up	-23.83	150	-28.5	0.374588
hsa-miR-6773-5p	down	chr14_69149503_69122217_-27286-DCAF5	up	-30.5	163	-33.8	0.60079	hsa-miR-6773-5p	down	POR	up	-25.3	160	-29.1	0.039724
hsa-miR-6773-5p	down	chr14_69149503_69122217_-27286-DCAF5	up	-30.5	163	-33.8	0.60079	hsa-miR-6773-5p	down	LIF	up	-27.29	168	-32.7	0.144518
hsa-miR-6773-5p	down	chr14_69149503_69122217_-27286-DCAF5	up	-30.5	163	-33.8	0.60079	hsa-miR-6773-5p	down	UBAP1	up	-20.64	156	-27.6	0.282581
hsa-miR-6773-5p	down	chr14_69149503_69122217_-27286-DCAF5	up	-30.5	163	-33.8	0.60079	hsa-miR-6773-5p	down	RELT	up	-21.47	152	-30	0.238748
hsa-miR-6773-5p	down	chr14_69149503_69122217_-27286-DCAF5	up	-30.5	163	-33.8	0.60079	hsa-miR-6773-5p	down	PHKG1	up	-23.03	153	-27	0.275807
hsa-miR-6773-5p	down	chr14_69149503_69122217_-27286-DCAF5	up	-30.5	163	-33.8	0.60079	hsa-miR-6773-5p	down	NAV1	up	-24.84	150	-29.6	0.708338
hsa-miR-6773-5p	down	chr14_69149503_69122217_-27286-DCAF5	up	-30.5	163	-33.8	0.60079	hsa-miR-6773-5p	down	SBNO2	up	-25.08	152	-30.2	0.046691
hsa-miR-6773-5p	down	chr14_69149503_69122217_-27286-DCAF5	up	-30.5	163	-33.8	0.60079	hsa-miR-6773-5p	down	KIAA1456	up	-27.11	162	-31.6	0.467438
hsa-miR-6773-5p	down	chr14_69149503_69122217_-27286-DCAF5	up	-30.5	163	-33.8	0.60079	hsa-miR-6773-5p	down	STEAP3	up	-31.02	167	-36	0.025741
hsa-miR-6773-5p	down	chr14_69149503_69122217_-27286-DCAF5	up	-30.5	163	-33.8	0.60079	hsa-miR-6773-5p	down	FGR	up	-27.72	151	-32.8	0.015057
hsa-miR-6773-5p	down	chr14_69149503_69122217_-27286-DCAF5	up	-30.5	163	-33.8	0.60079	hsa-miR-6773-5p	down	PHC2	up	-22.32	150	-27.7	0.345425
hsa-miR-6773-5p	down	chr14_69149503_69122217_-27286-DCAF5	up	-30.5	163	-33.8	0.60079	hsa-miR-6773-5p	down	PTGES	up	-25.29	158	-29	0.217792
hsa-miR-6773-5p	down	chr14_69149503_69122217_-27286-DCAF5	up	-30.5	163	-33.8	0.60079	hsa-miR-6773-5p	down	ADM2	up	-22.25	152	-31.1	0.285601
hsa-miR-6773-5p	down	chr14_69149503_69122217_-27286-DCAF5	up	-30.5	163	-33.8	0.60079	hsa-miR-6773-5p	down	APCDD1L	up	-23.44	167	-29.7	0.186339
hsa-miR-6773-5p	down	chr14_69149503_69122217_-27286-DCAF5	up	-30.5	163	-33.8	0.60079	hsa-miR-6773-5p	down	FAM169B	up	-24.83	165	-28.4	0.498248
hsa-miR-6773-5p	down	chr14_69149503_69122217_-27286-DCAF5	up	-30.5	163	-33.8	0.60079	hsa-miR-6773-5p	down	MATR3	up	-35.46	167	-38	0.010934
hsa-miR-6773-5p	down	chr14_69149503_69122217_-27286-DCAF5	up	-30.5	163	-33.8	0.60079	hsa-miR-6773-5p	down	TMEM2	up	-27.62	163	-32.1	0.018241
hsa-miR-6773-5p	down	chr14_69149503_69122217_-27286-DCAF5	up	-30.5	163	-33.8	0.60079	hsa-miR-6773-5p	down	S100A3	up	-25.52	158	-28.5	0.047965
hsa-miR-6773-5p	down	chr14_69149503_69122217_-27286-DCAF5	up	-30.5	163	-33.8	0.60079	hsa-miR-6773-5p	down	CDT1	up	-26.47	157	-32.2	0.03962
hsa-miR-6773-5p	down	chr14_69149503_69122217_-27286-DCAF5	up	-30.5	163	-33.8	0.60079	hsa-miR-6773-5p	down	CCL18	up	-24.93	160	-32	0.012341
hsa-miR-6773-5p	down	chr14_69149503_69122217_-27286-DCAF5	up	-30.5	163	-33.8	0.60079	hsa-miR-6773-5p	down	C19orf26	up	-24.03	150	-30.4	0.083157
hsa-miR-6773-5p	down	chr14_69149503_69122217_-27286-DCAF5	up	-30.5	163	-33.8	0.60079	hsa-miR-6773-5p	down	SEC14L2	up	-23.76	151	-33.3	0.102458
hsa-miR-6773-5p	down	chr14_69149503_69122217_-27286-DCAF5	up	-30.5	163	-33.8	0.60079	hsa-miR-6773-5p	down	SLC43A3	up	-28.19	155	-28.9	0.137944
hsa-miR-6773-5p	down	chr14_69149503_69122217_-27286-DCAF5	up	-30.5	163	-33.8	0.60079	hsa-miR-6773-5p	down	IL15RA	up	-26.23	153	-31	0.044008
hsa-miR-6773-5p	down	chr14_69149503_69122217_-27286-DCAF5	up	-30.5	163	-33.8	0.60079	hsa-miR-6773-5p	down	TRAF1	up	-20.54	150	-31.6	0.176631
hsa-miR-6773-5p	down	chrx_119426354_119410190_+16164-na	up	-22.98	159	-34	0.41261	hsa-miR-6773-5p	down	ITGA5	up	-24.05	153	-30	0.111965
hsa-miR-6773-5p	down	chrx_119426354_119410190_+16164-na	up	-22.98	159	-34	0.41261	hsa-miR-6773-5p	down	TSLP	up	-21.28	154	-25.9	0.781686
hsa-miR-6773-5p	down	chrx_119426354_119410190_+16164-na	up	-22.98	159	-34	0.41261	hsa-miR-6773-5p	down	EMR2	up	-25.5	162	-29.4	0.489024
hsa-miR-6773-5p	down	chrx_119426354_119410190_+16164-na	up	-22.98	159	-34	0.41261	hsa-miR-6773-5p	down	THTPA	up	-31.57	174	-37	0.002759
hsa-miR-6773-5p	down	chrx_119426354_119410190_+16164-na	up	-22.98	159	-34	0.41261	hsa-miR-6773-5p	down	B4GALT1	up	-27.3	157	-33.4	0.095191
hsa-miR-6773-5p	down	chrx_119426354_119410190_+16164-na	up	-22.98	159	-34	0.41261	hsa-miR-6773-5p	down	CYP1A1	up	-31.1	165	-34.7	0.012116
hsa-miR-6773-5p	down	chrx_119426354_119410190_+16164-na	up	-22.98	159	-34	0.41261	hsa-miR-6773-5p	down	AK4	up	-26.34	151	-30	0.593903
hsa-miR-6773-5p	down	chrx_119426354_119410190_+16164-na	up	-22.98	159	-34	0.41261	hsa-miR-6773-5p	down	FAM132B	up	-24.09	155	-31.8	0.107113
hsa-miR-6773-5p	down	chrx_119426354_119410190_+16164-na	up	-22.98	159	-34	0.41261	hsa-miR-6773-5p	down	APLN	up	-24.52	155	-28.9	0.454178
hsa-miR-6773-5p	down	chrx_119426354_119410190_+16164-na	up	-22.98	159	-34	0.41261	hsa-miR-6773-5p	down	SERPINA1	up	-27.81	164	-35.5	0.02063
hsa-miR-6773-5p	down	chrx_119426354_119410190_+16164-na	up	-22.98	159	-34	0.41261	hsa-miR-6773-5p	down	PTGS1	up	-26.39	156	-30.9	0.275066
hsa-miR-6773-5p	down	chrx_119426354_119410190_+16164-na	up	-22.98	159	-34	0.41261	hsa-miR-6773-5p	down	RTN4RL1	up	-23.83	150	-28.5	0.374588
hsa-miR-6773-5p	down	chrx_119426354_119410190_+16164-na	up	-22.98	159	-34	0.41261	hsa-miR-6773-5p	down	POR	up	-25.3	160	-29.1	0.039724
hsa-miR-6773-5p	down	chrx_119426354_119410190_+16164-na	up	-22.98	159	-34	0.41261	hsa-miR-6773-5p	down	LIF	up	-27.29	168	-32.7	0.144518
hsa-miR-6773-5p	down	chrx_119426354_119410190_+16164-na	up	-22.98	159	-34	0.41261	hsa-miR-6773-5p	down	UBAP1	up	-20.64	156	-27.6	0.282581
hsa-miR-6773-5p	down	chrx_119426354_119410190_+16164-na	up	-22.98	159	-34	0.41261	hsa-miR-6773-5p	down	RELT	up	-21.47	152	-30	0.238748
hsa-miR-6773-5p	down	chrx_119426354_119410190_+16164-na	up	-22.98	159	-34	0.41261	hsa-miR-6773-5p	down	PHKG1	up	-23.03	153	-27	0.275807
hsa-miR-6773-5p	down	chrx_119426354_119410190_+16164-na	up	-22.98	159	-34	0.41261	hsa-miR-6773-5p	down	NAV1	up	-24.84	150	-29.6	0.708338
hsa-miR-6773-5p	down	chrx_119426354_119410190_+16164-na	up	-22.98	159	-34	0.41261	hsa-miR-6773-5p	down	SBNO2	up	-25.08	152	-30.2	0.046691
hsa-miR-6773-5p	down	chrx_119426354_119410190_+16164-na	up	-22.98	159	-34	0.41261	hsa-miR-6773-5p	down	KIAA1456	up	-27.11	162	-31.6	0.467438
hsa-miR-6773-5p	down	chrx_119426354_119410190_+16164-na	up	-22.98	159	-34	0.41261	hsa-miR-6773-5p	down	STEAP3	up	-31.02	167	-36	0.025741
hsa-miR-6773-5p	down	chrx_119426354_119410190_+16164-na	up	-22.98	159	-34	0.41261	hsa-miR-6773-5p	down	FGR	up	-27.72	151	-32.8	0.015057
hsa-miR-6773-5p	down	chrx_119426354_119410190_+16164-na	up	-22.98	159	-34	0.41261	hsa-miR-6773-5p	down	PHC2	up	-22.32	150	-27.7	0.345425
hsa-miR-6773-5p	down	chrx_119426354_119410190_+16164-na	up	-22.98	159	-34	0.41261	hsa-miR-6773-5p	down	PTGES	up	-25.29	158	-29	0.217792
hsa-miR-6773-5p	down	chrx_119426354_119410190_+16164-na	up	-22.98	159	-34	0.41261	hsa-miR-6773-5p	down	ADM2	up	-22.25	152	-31.1	0.285601
hsa-miR-6773-5p	down	chrx_119426354_119410190_+16164-na	up	-22.98	159	-34	0.41261	hsa-miR-6773-5p	down	APCDD1L	up	-23.44	167	-29.7	0.186339
hsa-miR-6773-5p	down	chrx_119426354_119410190_+16164-na	up	-22.98	159	-34	0.41261	hsa-miR-6773-5p	down	FAM169B	up	-24.83	165	-28.4	0.498248
hsa-miR-6773-5p	down	chrx_119426354_119410190_+16164-na	up	-22.98	159	-34	0.41261	hsa-miR-6773-5p	down	MATR3	up	-35.46	167	-38	0.010934
hsa-miR-6773-5p	down	chrx_119426354_119410190_+16164-na	up	-22.98	159	-34	0.41261	hsa-miR-6773-5p	down	TMEM2	up	-27.62	163	-32.1	0.018241
hsa-miR-6773-5p	down	chrx_119426354_119410190_+16164-na	up	-22.98	159	-34	0.41261	hsa-miR-6773-5p	down	S100A3	up	-25.52	158	-28.5	0.047965
hsa-miR-6773-5p	down	chrx_119426354_119410190_+16164-na	up	-22.98	159	-34	0.41261	hsa-miR-6773-5p	down	CDT1	up	-26.47	157	-32.2	0.03962
hsa-miR-6773-5p	down	chrx_119426354_119410190_+16164-na	up	-22.98	159	-34	0.41261	hsa-miR-6773-5p	down	CCL18	up	-24.93	160	-32	0.012341
hsa-miR-6773-5p	down	chrx_119426354_119410190_+16164-na	up	-22.98	159	-34	0.41261	hsa-miR-6773-5p	down	C19orf26	up	-24.03	150	-30.4	0.083157
hsa-miR-6773-5p	down	chrx_119426354_119410190_+16164-na	up	-22.98	159	-34	0.41261	hsa-miR-6773-5p	down	SEC14L2	up	-23.76	151	-33.3	0.102458
hsa-miR-6773-5p	down	chrx_119426354_119410190_+16164-na	up	-22.98	159	-34	0.41261	hsa-miR-6773-5p	down	SLC43A3	up	-28.19	155	-28.9	0.137944
hsa-miR-6773-5p	down	chrx_119426354_119410190_+16164-na	up	-22.98	159	-34	0.41261	hsa-miR-6773-5p	down	IL15RA	up	-26.23	153	-31	0.044008
hsa-miR-6773-5p	down	chrx_119426354_119410190_+16164-na	up	-22.98	159	-34	0.41261	hsa-miR-6773-5p	down	TRAF1	up	-20.54	150	-31.6	0.176631
hsa-miR-6773-5p	down	chr1_77068843_77044204_+24639-ST6GALNAC5	up	-21.52	157	-31.3	0.864102	hsa-miR-6773-5p	down	ITGA5	up	-24.05	153	-30	0.111965
hsa-miR-6773-5p	down	chr1_77068843_77044204_+24639-ST6GALNAC5	up	-21.52	157	-31.3	0.864102	hsa-miR-6773-5p	down	TSLP	up	-21.28	154	-25.9	0.781686
hsa-miR-6773-5p	down	chr1_77068843_77044204_+24639-ST6GALNAC5	up	-21.52	157	-31.3	0.864102	hsa-miR-6773-5p	down	EMR2	up	-25.5	162	-29.4	0.489024
hsa-miR-6773-5p	down	chr1_77068843_77044204_+24639-ST6GALNAC5	up	-21.52	157	-31.3	0.864102	hsa-miR-6773-5p	down	THTPA	up	-31.57	174	-37	0.002759
hsa-miR-6773-5p	down	chr1_77068843_77044204_+24639-ST6GALNAC5	up	-21.52	157	-31.3	0.864102	hsa-miR-6773-5p	down	B4GALT1	up	-27.3	157	-33.4	0.095191
hsa-miR-6773-5p	down	chr1_77068843_77044204_+24639-ST6GALNAC5	up	-21.52	157	-31.3	0.864102	hsa-miR-6773-5p	down	CYP1A1	up	-31.1	165	-34.7	0.012116
hsa-miR-6773-5p	down	chr1_77068843_77044204_+24639-ST6GALNAC5	up	-21.52	157	-31.3	0.864102	hsa-miR-6773-5p	down	AK4	up	-26.34	151	-30	0.593903
hsa-miR-6773-5p	down	chr1_77068843_77044204_+24639-ST6GALNAC5	up	-21.52	157	-31.3	0.864102	hsa-miR-6773-5p	down	FAM132B	up	-24.09	155	-31.8	0.107113
hsa-miR-6773-5p	down	chr1_77068843_77044204_+24639-ST6GALNAC5	up	-21.52	157	-31.3	0.864102	hsa-miR-6773-5p	down	APLN	up	-24.52	155	-28.9	0.454178
hsa-miR-6773-5p	down	chr1_77068843_77044204_+24639-ST6GALNAC5	up	-21.52	157	-31.3	0.864102	hsa-miR-6773-5p	down	SERPINA1	up	-27.81	164	-35.5	0.02063
hsa-miR-6773-5p	down	chr1_77068843_77044204_+24639-ST6GALNAC5	up	-21.52	157	-31.3	0.864102	hsa-miR-6773-5p	down	PTGS1	up	-26.39	156	-30.9	0.275066
hsa-miR-6773-5p	down	chr1_77068843_77044204_+24639-ST6GALNAC5	up	-21.52	157	-31.3	0.864102	hsa-miR-6773-5p	down	RTN4RL1	up	-23.83	150	-28.5	0.374588
hsa-miR-6773-5p	down	chr1_77068843_77044204_+24639-ST6GALNAC5	up	-21.52	157	-31.3	0.864102	hsa-miR-6773-5p	down	POR	up	-25.3	160	-29.1	0.039724
hsa-miR-6773-5p	down	chr1_77068843_77044204_+24639-ST6GALNAC5	up	-21.52	157	-31.3	0.864102	hsa-miR-6773-5p	down	LIF	up	-27.29	168	-32.7	0.144518
hsa-miR-6773-5p	down	chr1_77068843_77044204_+24639-ST6GALNAC5	up	-21.52	157	-31.3	0.864102	hsa-miR-6773-5p	down	UBAP1	up	-20.64	156	-27.6	0.282581
hsa-miR-6773-5p	down	chr1_77068843_77044204_+24639-ST6GALNAC5	up	-21.52	157	-31.3	0.864102	hsa-miR-6773-5p	down	RELT	up	-21.47	152	-30	0.238748
hsa-miR-6773-5p	down	chr1_77068843_77044204_+24639-ST6GALNAC5	up	-21.52	157	-31.3	0.864102	hsa-miR-6773-5p	down	PHKG1	up	-23.03	153	-27	0.275807
hsa-miR-6773-5p	down	chr1_77068843_77044204_+24639-ST6GALNAC5	up	-21.52	157	-31.3	0.864102	hsa-miR-6773-5p	down	NAV1	up	-24.84	150	-29.6	0.708338
hsa-miR-6773-5p	down	chr1_77068843_77044204_+24639-ST6GALNAC5	up	-21.52	157	-31.3	0.864102	hsa-miR-6773-5p	down	SBNO2	up	-25.08	152	-30.2	0.046691
hsa-miR-6773-5p	down	chr1_77068843_77044204_+24639-ST6GALNAC5	up	-21.52	157	-31.3	0.864102	hsa-miR-6773-5p	down	KIAA1456	up	-27.11	162	-31.6	0.467438
hsa-miR-6773-5p	down	chr1_77068843_77044204_+24639-ST6GALNAC5	up	-21.52	157	-31.3	0.864102	hsa-miR-6773-5p	down	STEAP3	up	-31.02	167	-36	0.025741
hsa-miR-6773-5p	down	chr1_77068843_77044204_+24639-ST6GALNAC5	up	-21.52	157	-31.3	0.864102	hsa-miR-6773-5p	down	FGR	up	-27.72	151	-32.8	0.015057
hsa-miR-6773-5p	down	chr1_77068843_77044204_+24639-ST6GALNAC5	up	-21.52	157	-31.3	0.864102	hsa-miR-6773-5p	down	PHC2	up	-22.32	150	-27.7	0.345425
hsa-miR-6773-5p	down	chr1_77068843_77044204_+24639-ST6GALNAC5	up	-21.52	157	-31.3	0.864102	hsa-miR-6773-5p	down	PTGES	up	-25.29	158	-29	0.217792
hsa-miR-6773-5p	down	chr1_77068843_77044204_+24639-ST6GALNAC5	up	-21.52	157	-31.3	0.864102	hsa-miR-6773-5p	down	ADM2	up	-22.25	152	-31.1	0.285601
hsa-miR-6773-5p	down	chr1_77068843_77044204_+24639-ST6GALNAC5	up	-21.52	157	-31.3	0.864102	hsa-miR-6773-5p	down	APCDD1L	up	-23.44	167	-29.7	0.186339
hsa-miR-6773-5p	down	chr1_77068843_77044204_+24639-ST6GALNAC5	up	-21.52	157	-31.3	0.864102	hsa-miR-6773-5p	down	FAM169B	up	-24.83	165	-28.4	0.498248
hsa-miR-6773-5p	down	chr1_77068843_77044204_+24639-ST6GALNAC5	up	-21.52	157	-31.3	0.864102	hsa-miR-6773-5p	down	MATR3	up	-35.46	167	-38	0.010934
hsa-miR-6773-5p	down	chr1_77068843_77044204_+24639-ST6GALNAC5	up	-21.52	157	-31.3	0.864102	hsa-miR-6773-5p	down	TMEM2	up	-27.62	163	-32.1	0.018241
hsa-miR-6773-5p	down	chr1_77068843_77044204_+24639-ST6GALNAC5	up	-21.52	157	-31.3	0.864102	hsa-miR-6773-5p	down	S100A3	up	-25.52	158	-28.5	0.047965
hsa-miR-6773-5p	down	chr1_77068843_77044204_+24639-ST6GALNAC5	up	-21.52	157	-31.3	0.864102	hsa-miR-6773-5p	down	CDT1	up	-26.47	157	-32.2	0.03962
hsa-miR-6773-5p	down	chr1_77068843_77044204_+24639-ST6GALNAC5	up	-21.52	157	-31.3	0.864102	hsa-miR-6773-5p	down	CCL18	up	-24.93	160	-32	0.012341
hsa-miR-6773-5p	down	chr1_77068843_77044204_+24639-ST6GALNAC5	up	-21.52	157	-31.3	0.864102	hsa-miR-6773-5p	down	C19orf26	up	-24.03	150	-30.4	0.083157
hsa-miR-6773-5p	down	chr1_77068843_77044204_+24639-ST6GALNAC5	up	-21.52	157	-31.3	0.864102	hsa-miR-6773-5p	down	SEC14L2	up	-23.76	151	-33.3	0.102458
hsa-miR-6773-5p	down	chr1_77068843_77044204_+24639-ST6GALNAC5	up	-21.52	157	-31.3	0.864102	hsa-miR-6773-5p	down	SLC43A3	up	-28.19	155	-28.9	0.137944
hsa-miR-6773-5p	down	chr1_77068843_77044204_+24639-ST6GALNAC5	up	-21.52	157	-31.3	0.864102	hsa-miR-6773-5p	down	IL15RA	up	-26.23	153	-31	0.044008
hsa-miR-6773-5p	down	chr1_77068843_77044204_+24639-ST6GALNAC5	up	-21.52	157	-31.3	0.864102	hsa-miR-6773-5p	down	TRAF1	up	-20.54	150	-31.6	0.176631
hsa-miR-6773-5p	down	chr14_76059373_76031955_+27418-IFT43	up	-31.7	156	-34.9	0.468435	hsa-miR-6773-5p	down	ITGA5	up	-24.05	153	-30	0.111965
hsa-miR-6773-5p	down	chr14_76059373_76031955_+27418-IFT43	up	-31.7	156	-34.9	0.468435	hsa-miR-6773-5p	down	TSLP	up	-21.28	154	-25.9	0.781686
hsa-miR-6773-5p	down	chr14_76059373_76031955_+27418-IFT43	up	-31.7	156	-34.9	0.468435	hsa-miR-6773-5p	down	EMR2	up	-25.5	162	-29.4	0.489024
hsa-miR-6773-5p	down	chr14_76059373_76031955_+27418-IFT43	up	-31.7	156	-34.9	0.468435	hsa-miR-6773-5p	down	THTPA	up	-31.57	174	-37	0.002759
hsa-miR-6773-5p	down	chr14_76059373_76031955_+27418-IFT43	up	-31.7	156	-34.9	0.468435	hsa-miR-6773-5p	down	B4GALT1	up	-27.3	157	-33.4	0.095191
hsa-miR-6773-5p	down	chr14_76059373_76031955_+27418-IFT43	up	-31.7	156	-34.9	0.468435	hsa-miR-6773-5p	down	CYP1A1	up	-31.1	165	-34.7	0.012116
hsa-miR-6773-5p	down	chr14_76059373_76031955_+27418-IFT43	up	-31.7	156	-34.9	0.468435	hsa-miR-6773-5p	down	AK4	up	-26.34	151	-30	0.593903
hsa-miR-6773-5p	down	chr14_76059373_76031955_+27418-IFT43	up	-31.7	156	-34.9	0.468435	hsa-miR-6773-5p	down	FAM132B	up	-24.09	155	-31.8	0.107113
hsa-miR-6773-5p	down	chr14_76059373_76031955_+27418-IFT43	up	-31.7	156	-34.9	0.468435	hsa-miR-6773-5p	down	APLN	up	-24.52	155	-28.9	0.454178
hsa-miR-6773-5p	down	chr14_76059373_76031955_+27418-IFT43	up	-31.7	156	-34.9	0.468435	hsa-miR-6773-5p	down	SERPINA1	up	-27.81	164	-35.5	0.02063
hsa-miR-6773-5p	down	chr14_76059373_76031955_+27418-IFT43	up	-31.7	156	-34.9	0.468435	hsa-miR-6773-5p	down	PTGS1	up	-26.39	156	-30.9	0.275066
hsa-miR-6773-5p	down	chr14_76059373_76031955_+27418-IFT43	up	-31.7	156	-34.9	0.468435	hsa-miR-6773-5p	down	RTN4RL1	up	-23.83	150	-28.5	0.374588
hsa-miR-6773-5p	down	chr14_76059373_76031955_+27418-IFT43	up	-31.7	156	-34.9	0.468435	hsa-miR-6773-5p	down	POR	up	-25.3	160	-29.1	0.039724
hsa-miR-6773-5p	down	chr14_76059373_76031955_+27418-IFT43	up	-31.7	156	-34.9	0.468435	hsa-miR-6773-5p	down	LIF	up	-27.29	168	-32.7	0.144518
hsa-miR-6773-5p	down	chr14_76059373_76031955_+27418-IFT43	up	-31.7	156	-34.9	0.468435	hsa-miR-6773-5p	down	UBAP1	up	-20.64	156	-27.6	0.282581
hsa-miR-6773-5p	down	chr14_76059373_76031955_+27418-IFT43	up	-31.7	156	-34.9	0.468435	hsa-miR-6773-5p	down	RELT	up	-21.47	152	-30	0.238748
hsa-miR-6773-5p	down	chr14_76059373_76031955_+27418-IFT43	up	-31.7	156	-34.9	0.468435	hsa-miR-6773-5p	down	PHKG1	up	-23.03	153	-27	0.275807
hsa-miR-6773-5p	down	chr14_76059373_76031955_+27418-IFT43	up	-31.7	156	-34.9	0.468435	hsa-miR-6773-5p	down	NAV1	up	-24.84	150	-29.6	0.708338
hsa-miR-6773-5p	down	chr14_76059373_76031955_+27418-IFT43	up	-31.7	156	-34.9	0.468435	hsa-miR-6773-5p	down	SBNO2	up	-25.08	152	-30.2	0.046691
hsa-miR-6773-5p	down	chr14_76059373_76031955_+27418-IFT43	up	-31.7	156	-34.9	0.468435	hsa-miR-6773-5p	down	KIAA1456	up	-27.11	162	-31.6	0.467438
hsa-miR-6773-5p	down	chr14_76059373_76031955_+27418-IFT43	up	-31.7	156	-34.9	0.468435	hsa-miR-6773-5p	down	STEAP3	up	-31.02	167	-36	0.025741
hsa-miR-6773-5p	down	chr14_76059373_76031955_+27418-IFT43	up	-31.7	156	-34.9	0.468435	hsa-miR-6773-5p	down	FGR	up	-27.72	151	-32.8	0.015057
hsa-miR-6773-5p	down	chr14_76059373_76031955_+27418-IFT43	up	-31.7	156	-34.9	0.468435	hsa-miR-6773-5p	down	PHC2	up	-22.32	150	-27.7	0.345425
hsa-miR-6773-5p	down	chr14_76059373_76031955_+27418-IFT43	up	-31.7	156	-34.9	0.468435	hsa-miR-6773-5p	down	PTGES	up	-25.29	158	-29	0.217792
hsa-miR-6773-5p	down	chr14_76059373_76031955_+27418-IFT43	up	-31.7	156	-34.9	0.468435	hsa-miR-6773-5p	down	ADM2	up	-22.25	152	-31.1	0.285601
hsa-miR-6773-5p	down	chr14_76059373_76031955_+27418-IFT43	up	-31.7	156	-34.9	0.468435	hsa-miR-6773-5p	down	APCDD1L	up	-23.44	167	-29.7	0.186339
hsa-miR-6773-5p	down	chr14_76059373_76031955_+27418-IFT43	up	-31.7	156	-34.9	0.468435	hsa-miR-6773-5p	down	FAM169B	up	-24.83	165	-28.4	0.498248
hsa-miR-6773-5p	down	chr14_76059373_76031955_+27418-IFT43	up	-31.7	156	-34.9	0.468435	hsa-miR-6773-5p	down	MATR3	up	-35.46	167	-38	0.010934
hsa-miR-6773-5p	down	chr14_76059373_76031955_+27418-IFT43	up	-31.7	156	-34.9	0.468435	hsa-miR-6773-5p	down	TMEM2	up	-27.62	163	-32.1	0.018241
hsa-miR-6773-5p	down	chr14_76059373_76031955_+27418-IFT43	up	-31.7	156	-34.9	0.468435	hsa-miR-6773-5p	down	S100A3	up	-25.52	158	-28.5	0.047965
hsa-miR-6773-5p	down	chr14_76059373_76031955_+27418-IFT43	up	-31.7	156	-34.9	0.468435	hsa-miR-6773-5p	down	CDT1	up	-26.47	157	-32.2	0.03962
hsa-miR-6773-5p	down	chr14_76059373_76031955_+27418-IFT43	up	-31.7	156	-34.9	0.468435	hsa-miR-6773-5p	down	CCL18	up	-24.93	160	-32	0.012341
hsa-miR-6773-5p	down	chr14_76059373_76031955_+27418-IFT43	up	-31.7	156	-34.9	0.468435	hsa-miR-6773-5p	down	C19orf26	up	-24.03	150	-30.4	0.083157
hsa-miR-6773-5p	down	chr14_76059373_76031955_+27418-IFT43	up	-31.7	156	-34.9	0.468435	hsa-miR-6773-5p	down	SEC14L2	up	-23.76	151	-33.3	0.102458
hsa-miR-6773-5p	down	chr14_76059373_76031955_+27418-IFT43	up	-31.7	156	-34.9	0.468435	hsa-miR-6773-5p	down	SLC43A3	up	-28.19	155	-28.9	0.137944
hsa-miR-6773-5p	down	chr14_76059373_76031955_+27418-IFT43	up	-31.7	156	-34.9	0.468435	hsa-miR-6773-5p	down	IL15RA	up	-26.23	153	-31	0.044008
hsa-miR-6773-5p	down	chr14_76059373_76031955_+27418-IFT43	up	-31.7	156	-34.9	0.468435	hsa-miR-6773-5p	down	TRAF1	up	-20.54	150	-31.6	0.176631
hsa-miR-6773-5p	down	chr6_77212053_77151201_-60852-na	up	-27.17	162	-33.7	0.839936	hsa-miR-6773-5p	down	ITGA5	up	-24.05	153	-30	0.111965
hsa-miR-6773-5p	down	chr6_77212053_77151201_-60852-na	up	-27.17	162	-33.7	0.839936	hsa-miR-6773-5p	down	TSLP	up	-21.28	154	-25.9	0.781686
hsa-miR-6773-5p	down	chr6_77212053_77151201_-60852-na	up	-27.17	162	-33.7	0.839936	hsa-miR-6773-5p	down	EMR2	up	-25.5	162	-29.4	0.489024
hsa-miR-6773-5p	down	chr6_77212053_77151201_-60852-na	up	-27.17	162	-33.7	0.839936	hsa-miR-6773-5p	down	THTPA	up	-31.57	174	-37	0.002759
hsa-miR-6773-5p	down	chr6_77212053_77151201_-60852-na	up	-27.17	162	-33.7	0.839936	hsa-miR-6773-5p	down	B4GALT1	up	-27.3	157	-33.4	0.095191
hsa-miR-6773-5p	down	chr6_77212053_77151201_-60852-na	up	-27.17	162	-33.7	0.839936	hsa-miR-6773-5p	down	CYP1A1	up	-31.1	165	-34.7	0.012116
hsa-miR-6773-5p	down	chr6_77212053_77151201_-60852-na	up	-27.17	162	-33.7	0.839936	hsa-miR-6773-5p	down	AK4	up	-26.34	151	-30	0.593903
hsa-miR-6773-5p	down	chr6_77212053_77151201_-60852-na	up	-27.17	162	-33.7	0.839936	hsa-miR-6773-5p	down	FAM132B	up	-24.09	155	-31.8	0.107113
hsa-miR-6773-5p	down	chr6_77212053_77151201_-60852-na	up	-27.17	162	-33.7	0.839936	hsa-miR-6773-5p	down	APLN	up	-24.52	155	-28.9	0.454178
hsa-miR-6773-5p	down	chr6_77212053_77151201_-60852-na	up	-27.17	162	-33.7	0.839936	hsa-miR-6773-5p	down	SERPINA1	up	-27.81	164	-35.5	0.02063
hsa-miR-6773-5p	down	chr6_77212053_77151201_-60852-na	up	-27.17	162	-33.7	0.839936	hsa-miR-6773-5p	down	PTGS1	up	-26.39	156	-30.9	0.275066
hsa-miR-6773-5p	down	chr6_77212053_77151201_-60852-na	up	-27.17	162	-33.7	0.839936	hsa-miR-6773-5p	down	RTN4RL1	up	-23.83	150	-28.5	0.374588
hsa-miR-6773-5p	down	chr6_77212053_77151201_-60852-na	up	-27.17	162	-33.7	0.839936	hsa-miR-6773-5p	down	POR	up	-25.3	160	-29.1	0.039724
hsa-miR-6773-5p	down	chr6_77212053_77151201_-60852-na	up	-27.17	162	-33.7	0.839936	hsa-miR-6773-5p	down	LIF	up	-27.29	168	-32.7	0.144518
hsa-miR-6773-5p	down	chr6_77212053_77151201_-60852-na	up	-27.17	162	-33.7	0.839936	hsa-miR-6773-5p	down	UBAP1	up	-20.64	156	-27.6	0.282581
hsa-miR-6773-5p	down	chr6_77212053_77151201_-60852-na	up	-27.17	162	-33.7	0.839936	hsa-miR-6773-5p	down	RELT	up	-21.47	152	-30	0.238748
hsa-miR-6773-5p	down	chr6_77212053_77151201_-60852-na	up	-27.17	162	-33.7	0.839936	hsa-miR-6773-5p	down	PHKG1	up	-23.03	153	-27	0.275807
hsa-miR-6773-5p	down	chr6_77212053_77151201_-60852-na	up	-27.17	162	-33.7	0.839936	hsa-miR-6773-5p	down	NAV1	up	-24.84	150	-29.6	0.708338
hsa-miR-6773-5p	down	chr6_77212053_77151201_-60852-na	up	-27.17	162	-33.7	0.839936	hsa-miR-6773-5p	down	SBNO2	up	-25.08	152	-30.2	0.046691
hsa-miR-6773-5p	down	chr6_77212053_77151201_-60852-na	up	-27.17	162	-33.7	0.839936	hsa-miR-6773-5p	down	KIAA1456	up	-27.11	162	-31.6	0.467438
hsa-miR-6773-5p	down	chr6_77212053_77151201_-60852-na	up	-27.17	162	-33.7	0.839936	hsa-miR-6773-5p	down	STEAP3	up	-31.02	167	-36	0.025741
hsa-miR-6773-5p	down	chr6_77212053_77151201_-60852-na	up	-27.17	162	-33.7	0.839936	hsa-miR-6773-5p	down	FGR	up	-27.72	151	-32.8	0.015057
hsa-miR-6773-5p	down	chr6_77212053_77151201_-60852-na	up	-27.17	162	-33.7	0.839936	hsa-miR-6773-5p	down	PHC2	up	-22.32	150	-27.7	0.345425
hsa-miR-6773-5p	down	chr6_77212053_77151201_-60852-na	up	-27.17	162	-33.7	0.839936	hsa-miR-6773-5p	down	PTGES	up	-25.29	158	-29	0.217792
hsa-miR-6773-5p	down	chr6_77212053_77151201_-60852-na	up	-27.17	162	-33.7	0.839936	hsa-miR-6773-5p	down	ADM2	up	-22.25	152	-31.1	0.285601
hsa-miR-6773-5p	down	chr6_77212053_77151201_-60852-na	up	-27.17	162	-33.7	0.839936	hsa-miR-6773-5p	down	APCDD1L	up	-23.44	167	-29.7	0.186339
hsa-miR-6773-5p	down	chr6_77212053_77151201_-60852-na	up	-27.17	162	-33.7	0.839936	hsa-miR-6773-5p	down	FAM169B	up	-24.83	165	-28.4	0.498248
hsa-miR-6773-5p	down	chr6_77212053_77151201_-60852-na	up	-27.17	162	-33.7	0.839936	hsa-miR-6773-5p	down	MATR3	up	-35.46	167	-38	0.010934
hsa-miR-6773-5p	down	chr6_77212053_77151201_-60852-na	up	-27.17	162	-33.7	0.839936	hsa-miR-6773-5p	down	TMEM2	up	-27.62	163	-32.1	0.018241
hsa-miR-6773-5p	down	chr6_77212053_77151201_-60852-na	up	-27.17	162	-33.7	0.839936	hsa-miR-6773-5p	down	S100A3	up	-25.52	158	-28.5	0.047965
hsa-miR-6773-5p	down	chr6_77212053_77151201_-60852-na	up	-27.17	162	-33.7	0.839936	hsa-miR-6773-5p	down	CDT1	up	-26.47	157	-32.2	0.03962
hsa-miR-6773-5p	down	chr6_77212053_77151201_-60852-na	up	-27.17	162	-33.7	0.839936	hsa-miR-6773-5p	down	CCL18	up	-24.93	160	-32	0.012341
hsa-miR-6773-5p	down	chr6_77212053_77151201_-60852-na	up	-27.17	162	-33.7	0.839936	hsa-miR-6773-5p	down	C19orf26	up	-24.03	150	-30.4	0.083157
hsa-miR-6773-5p	down	chr6_77212053_77151201_-60852-na	up	-27.17	162	-33.7	0.839936	hsa-miR-6773-5p	down	SEC14L2	up	-23.76	151	-33.3	0.102458
hsa-miR-6773-5p	down	chr6_77212053_77151201_-60852-na	up	-27.17	162	-33.7	0.839936	hsa-miR-6773-5p	down	SLC43A3	up	-28.19	155	-28.9	0.137944
hsa-miR-6773-5p	down	chr6_77212053_77151201_-60852-na	up	-27.17	162	-33.7	0.839936	hsa-miR-6773-5p	down	IL15RA	up	-26.23	153	-31	0.044008
hsa-miR-6773-5p	down	chr6_77212053_77151201_-60852-na	up	-27.17	162	-33.7	0.839936	hsa-miR-6773-5p	down	TRAF1	up	-20.54	150	-31.6	0.176631
hsa-miR-6773-5p	down	chr4_153632838_153626147_+6691-KIAA0922	up	-22.67	156	-32.6	0.004069	hsa-miR-6773-5p	down	ITGA5	up	-24.05	153	-30	0.111965
hsa-miR-6773-5p	down	chr4_153632838_153626147_+6691-KIAA0922	up	-22.67	156	-32.6	0.004069	hsa-miR-6773-5p	down	TSLP	up	-21.28	154	-25.9	0.781686
hsa-miR-6773-5p	down	chr4_153632838_153626147_+6691-KIAA0922	up	-22.67	156	-32.6	0.004069	hsa-miR-6773-5p	down	EMR2	up	-25.5	162	-29.4	0.489024
hsa-miR-6773-5p	down	chr4_153632838_153626147_+6691-KIAA0922	up	-22.67	156	-32.6	0.004069	hsa-miR-6773-5p	down	THTPA	up	-31.57	174	-37	0.002759
hsa-miR-6773-5p	down	chr4_153632838_153626147_+6691-KIAA0922	up	-22.67	156	-32.6	0.004069	hsa-miR-6773-5p	down	B4GALT1	up	-27.3	157	-33.4	0.095191
hsa-miR-6773-5p	down	chr4_153632838_153626147_+6691-KIAA0922	up	-22.67	156	-32.6	0.004069	hsa-miR-6773-5p	down	CYP1A1	up	-31.1	165	-34.7	0.012116
hsa-miR-6773-5p	down	chr4_153632838_153626147_+6691-KIAA0922	up	-22.67	156	-32.6	0.004069	hsa-miR-6773-5p	down	AK4	up	-26.34	151	-30	0.593903
hsa-miR-6773-5p	down	chr4_153632838_153626147_+6691-KIAA0922	up	-22.67	156	-32.6	0.004069	hsa-miR-6773-5p	down	FAM132B	up	-24.09	155	-31.8	0.107113
hsa-miR-6773-5p	down	chr4_153632838_153626147_+6691-KIAA0922	up	-22.67	156	-32.6	0.004069	hsa-miR-6773-5p	down	APLN	up	-24.52	155	-28.9	0.454178
hsa-miR-6773-5p	down	chr4_153632838_153626147_+6691-KIAA0922	up	-22.67	156	-32.6	0.004069	hsa-miR-6773-5p	down	SERPINA1	up	-27.81	164	-35.5	0.02063
hsa-miR-6773-5p	down	chr4_153632838_153626147_+6691-KIAA0922	up	-22.67	156	-32.6	0.004069	hsa-miR-6773-5p	down	PTGS1	up	-26.39	156	-30.9	0.275066
hsa-miR-6773-5p	down	chr4_153632838_153626147_+6691-KIAA0922	up	-22.67	156	-32.6	0.004069	hsa-miR-6773-5p	down	RTN4RL1	up	-23.83	150	-28.5	0.374588
hsa-miR-6773-5p	down	chr4_153632838_153626147_+6691-KIAA0922	up	-22.67	156	-32.6	0.004069	hsa-miR-6773-5p	down	POR	up	-25.3	160	-29.1	0.039724
hsa-miR-6773-5p	down	chr4_153632838_153626147_+6691-KIAA0922	up	-22.67	156	-32.6	0.004069	hsa-miR-6773-5p	down	LIF	up	-27.29	168	-32.7	0.144518
hsa-miR-6773-5p	down	chr4_153632838_153626147_+6691-KIAA0922	up	-22.67	156	-32.6	0.004069	hsa-miR-6773-5p	down	UBAP1	up	-20.64	156	-27.6	0.282581
hsa-miR-6773-5p	down	chr4_153632838_153626147_+6691-KIAA0922	up	-22.67	156	-32.6	0.004069	hsa-miR-6773-5p	down	RELT	up	-21.47	152	-30	0.238748
hsa-miR-6773-5p	down	chr4_153632838_153626147_+6691-KIAA0922	up	-22.67	156	-32.6	0.004069	hsa-miR-6773-5p	down	PHKG1	up	-23.03	153	-27	0.275807
hsa-miR-6773-5p	down	chr4_153632838_153626147_+6691-KIAA0922	up	-22.67	156	-32.6	0.004069	hsa-miR-6773-5p	down	NAV1	up	-24.84	150	-29.6	0.708338
hsa-miR-6773-5p	down	chr4_153632838_153626147_+6691-KIAA0922	up	-22.67	156	-32.6	0.004069	hsa-miR-6773-5p	down	SBNO2	up	-25.08	152	-30.2	0.046691
hsa-miR-6773-5p	down	chr4_153632838_153626147_+6691-KIAA0922	up	-22.67	156	-32.6	0.004069	hsa-miR-6773-5p	down	KIAA1456	up	-27.11	162	-31.6	0.467438
hsa-miR-6773-5p	down	chr4_153632838_153626147_+6691-KIAA0922	up	-22.67	156	-32.6	0.004069	hsa-miR-6773-5p	down	STEAP3	up	-31.02	167	-36	0.025741
hsa-miR-6773-5p	down	chr4_153632838_153626147_+6691-KIAA0922	up	-22.67	156	-32.6	0.004069	hsa-miR-6773-5p	down	FGR	up	-27.72	151	-32.8	0.015057
hsa-miR-6773-5p	down	chr4_153632838_153626147_+6691-KIAA0922	up	-22.67	156	-32.6	0.004069	hsa-miR-6773-5p	down	PHC2	up	-22.32	150	-27.7	0.345425
hsa-miR-6773-5p	down	chr4_153632838_153626147_+6691-KIAA0922	up	-22.67	156	-32.6	0.004069	hsa-miR-6773-5p	down	PTGES	up	-25.29	158	-29	0.217792
hsa-miR-6773-5p	down	chr4_153632838_153626147_+6691-KIAA0922	up	-22.67	156	-32.6	0.004069	hsa-miR-6773-5p	down	ADM2	up	-22.25	152	-31.1	0.285601
hsa-miR-6773-5p	down	chr4_153632838_153626147_+6691-KIAA0922	up	-22.67	156	-32.6	0.004069	hsa-miR-6773-5p	down	APCDD1L	up	-23.44	167	-29.7	0.186339
hsa-miR-6773-5p	down	chr4_153632838_153626147_+6691-KIAA0922	up	-22.67	156	-32.6	0.004069	hsa-miR-6773-5p	down	FAM169B	up	-24.83	165	-28.4	0.498248
hsa-miR-6773-5p	down	chr4_153632838_153626147_+6691-KIAA0922	up	-22.67	156	-32.6	0.004069	hsa-miR-6773-5p	down	MATR3	up	-35.46	167	-38	0.010934
hsa-miR-6773-5p	down	chr4_153632838_153626147_+6691-KIAA0922	up	-22.67	156	-32.6	0.004069	hsa-miR-6773-5p	down	TMEM2	up	-27.62	163	-32.1	0.018241
hsa-miR-6773-5p	down	chr4_153632838_153626147_+6691-KIAA0922	up	-22.67	156	-32.6	0.004069	hsa-miR-6773-5p	down	S100A3	up	-25.52	158	-28.5	0.047965
hsa-miR-6773-5p	down	chr4_153632838_153626147_+6691-KIAA0922	up	-22.67	156	-32.6	0.004069	hsa-miR-6773-5p	down	CDT1	up	-26.47	157	-32.2	0.03962
hsa-miR-6773-5p	down	chr4_153632838_153626147_+6691-KIAA0922	up	-22.67	156	-32.6	0.004069	hsa-miR-6773-5p	down	CCL18	up	-24.93	160	-32	0.012341
hsa-miR-6773-5p	down	chr4_153632838_153626147_+6691-KIAA0922	up	-22.67	156	-32.6	0.004069	hsa-miR-6773-5p	down	C19orf26	up	-24.03	150	-30.4	0.083157
hsa-miR-6773-5p	down	chr4_153632838_153626147_+6691-KIAA0922	up	-22.67	156	-32.6	0.004069	hsa-miR-6773-5p	down	SEC14L2	up	-23.76	151	-33.3	0.102458
hsa-miR-6773-5p	down	chr4_153632838_153626147_+6691-KIAA0922	up	-22.67	156	-32.6	0.004069	hsa-miR-6773-5p	down	SLC43A3	up	-28.19	155	-28.9	0.137944
hsa-miR-6773-5p	down	chr4_153632838_153626147_+6691-KIAA0922	up	-22.67	156	-32.6	0.004069	hsa-miR-6773-5p	down	IL15RA	up	-26.23	153	-31	0.044008
hsa-miR-6773-5p	down	chr4_153632838_153626147_+6691-KIAA0922	up	-22.67	156	-32.6	0.004069	hsa-miR-6773-5p	down	TRAF1	up	-20.54	150	-31.6	0.176631
hsa-miR-1269b	down	chr10_72715902_72708283_+7619-MCU	up	-21.97	163	-28.5	0.84105	hsa-miR-1269b	down	ITGA2	up	-28.22	150	-30.8	0.33498
hsa-miR-1269b	down	chr10_72715902_72708283_+7619-MCU	up	-21.97	163	-28.5	0.84105	hsa-miR-1269b	down	TLCD2	up	-21.77	150	-26.5	0.934848
hsa-miR-1269b	down	chr10_72715902_72708283_+7619-MCU	up	-21.97	163	-28.5	0.84105	hsa-miR-1269b	down	LIF	up	-22.49	160	-29.1	0.457623
hsa-miR-1269b	down	chr10_72715902_72708283_+7619-MCU	up	-21.97	163	-28.5	0.84105	hsa-miR-1269b	down	WBP1L	up	-23.82	158	-26.2	0.845662
hsa-miR-1269b	down	chr10_72715902_72708283_+7619-MCU	up	-21.97	163	-28.5	0.84105	hsa-miR-1269b	down	SLC6A6	up	-26.6	152	-29.7	0.48304
hsa-miR-1269b	down	chr10_72715902_72708283_+7619-MCU	up	-21.97	163	-28.5	0.84105	hsa-miR-1269b	down	ABL2	up	-26.88	167	-28.9	0.821407
hsa-miR-1269b	down	chr10_72715902_72708283_+7619-MCU	up	-21.97	163	-28.5	0.84105	hsa-miR-1269b	down	PDGFRA	up	-21.06	150	-26.7	0.785053
hsa-miR-1269b	down	chr13_40560860_40522553_-38307-FOXO1	up	-20.87	155	-29.9	0.984768	hsa-miR-1269b	down	ITGA2	up	-28.22	150	-30.8	0.33498
hsa-miR-1269b	down	chr13_40560860_40522553_-38307-FOXO1	up	-20.87	155	-29.9	0.984768	hsa-miR-1269b	down	TLCD2	up	-21.77	150	-26.5	0.934848
hsa-miR-1269b	down	chr13_40560860_40522553_-38307-FOXO1	up	-20.87	155	-29.9	0.984768	hsa-miR-1269b	down	LIF	up	-22.49	160	-29.1	0.457623
hsa-miR-1269b	down	chr13_40560860_40522553_-38307-FOXO1	up	-20.87	155	-29.9	0.984768	hsa-miR-1269b	down	WBP1L	up	-23.82	158	-26.2	0.845662
hsa-miR-1269b	down	chr13_40560860_40522553_-38307-FOXO1	up	-20.87	155	-29.9	0.984768	hsa-miR-1269b	down	SLC6A6	up	-26.6	152	-29.7	0.48304
hsa-miR-1269b	down	chr13_40560860_40522553_-38307-FOXO1	up	-20.87	155	-29.9	0.984768	hsa-miR-1269b	down	ABL2	up	-26.88	167	-28.9	0.821407
hsa-miR-1269b	down	chr13_40560860_40522553_-38307-FOXO1	up	-20.87	155	-29.9	0.984768	hsa-miR-1269b	down	PDGFRA	up	-21.06	150	-26.7	0.785053
hsa-miR-1269b	down	chrx_119426354_119410190_+16164-na	up	-23.08	154	-28.7	0.960207	hsa-miR-1269b	down	ITGA2	up	-28.22	150	-30.8	0.33498
hsa-miR-1269b	down	chrx_119426354_119410190_+16164-na	up	-23.08	154	-28.7	0.960207	hsa-miR-1269b	down	TLCD2	up	-21.77	150	-26.5	0.934848
hsa-miR-1269b	down	chrx_119426354_119410190_+16164-na	up	-23.08	154	-28.7	0.960207	hsa-miR-1269b	down	LIF	up	-22.49	160	-29.1	0.457623
hsa-miR-1269b	down	chrx_119426354_119410190_+16164-na	up	-23.08	154	-28.7	0.960207	hsa-miR-1269b	down	WBP1L	up	-23.82	158	-26.2	0.845662
hsa-miR-1269b	down	chrx_119426354_119410190_+16164-na	up	-23.08	154	-28.7	0.960207	hsa-miR-1269b	down	SLC6A6	up	-26.6	152	-29.7	0.48304
hsa-miR-1269b	down	chrx_119426354_119410190_+16164-na	up	-23.08	154	-28.7	0.960207	hsa-miR-1269b	down	ABL2	up	-26.88	167	-28.9	0.821407
hsa-miR-1269b	down	chrx_119426354_119410190_+16164-na	up	-23.08	154	-28.7	0.960207	hsa-miR-1269b	down	PDGFRA	up	-21.06	150	-26.7	0.785053
hsa-miR-1269b	down	chr6_77212053_77151201_-60852-na	up	-20.56	150	-29.5	0.998708	hsa-miR-1269b	down	ITGA2	up	-28.22	150	-30.8	0.33498
hsa-miR-1269b	down	chr6_77212053_77151201_-60852-na	up	-20.56	150	-29.5	0.998708	hsa-miR-1269b	down	TLCD2	up	-21.77	150	-26.5	0.934848
hsa-miR-1269b	down	chr6_77212053_77151201_-60852-na	up	-20.56	150	-29.5	0.998708	hsa-miR-1269b	down	LIF	up	-22.49	160	-29.1	0.457623
hsa-miR-1269b	down	chr6_77212053_77151201_-60852-na	up	-20.56	150	-29.5	0.998708	hsa-miR-1269b	down	WBP1L	up	-23.82	158	-26.2	0.845662
hsa-miR-1269b	down	chr6_77212053_77151201_-60852-na	up	-20.56	150	-29.5	0.998708	hsa-miR-1269b	down	SLC6A6	up	-26.6	152	-29.7	0.48304
hsa-miR-1269b	down	chr6_77212053_77151201_-60852-na	up	-20.56	150	-29.5	0.998708	hsa-miR-1269b	down	ABL2	up	-26.88	167	-28.9	0.821407
hsa-miR-1269b	down	chr6_77212053_77151201_-60852-na	up	-20.56	150	-29.5	0.998708	hsa-miR-1269b	down	PDGFRA	up	-21.06	150	-26.7	0.785053
hsa-miR-1269b	down	chr4_133078462_133075344_-3118-na	up	-23.06	158	-34.2	0.069151	hsa-miR-1269b	down	ITGA2	up	-28.22	150	-30.8	0.33498
hsa-miR-1269b	down	chr4_133078462_133075344_-3118-na	up	-23.06	158	-34.2	0.069151	hsa-miR-1269b	down	TLCD2	up	-21.77	150	-26.5	0.934848
hsa-miR-1269b	down	chr4_133078462_133075344_-3118-na	up	-23.06	158	-34.2	0.069151	hsa-miR-1269b	down	LIF	up	-22.49	160	-29.1	0.457623
hsa-miR-1269b	down	chr4_133078462_133075344_-3118-na	up	-23.06	158	-34.2	0.069151	hsa-miR-1269b	down	WBP1L	up	-23.82	158	-26.2	0.845662
hsa-miR-1269b	down	chr4_133078462_133075344_-3118-na	up	-23.06	158	-34.2	0.069151	hsa-miR-1269b	down	SLC6A6	up	-26.6	152	-29.7	0.48304
hsa-miR-1269b	down	chr4_133078462_133075344_-3118-na	up	-23.06	158	-34.2	0.069151	hsa-miR-1269b	down	ABL2	up	-26.88	167	-28.9	0.821407
hsa-miR-1269b	down	chr4_133078462_133075344_-3118-na	up	-23.06	158	-34.2	0.069151	hsa-miR-1269b	down	PDGFRA	up	-21.06	150	-26.7	0.785053
hsa-miR-1228-3p	up	chr1_26463433_26453609_-9824-RP3-476K8.3	down	-25.01	160	-31.6	0.534002	hsa-miR-1228-3p	up	C3orf70	down	-27.88	165	-39	0.020363
hsa-miR-1228-3p	up	chr1_26463433_26453609_-9824-RP3-476K8.3	down	-25.01	160	-31.6	0.534002	hsa-miR-1228-3p	up	HSPA12B	down	-22.06	155	-28.6	0.168859
hsa-miR-1228-3p	up	chr1_26463433_26453609_-9824-RP3-476K8.3	down	-25.01	160	-31.6	0.534002	hsa-miR-1228-3p	up	PKP1	down	-25.71	162	-30.4	0.292617
hsa-miR-1228-3p	up	chr1_26463433_26453609_-9824-RP3-476K8.3	down	-25.01	160	-31.6	0.534002	hsa-miR-1228-3p	up	SLITRK5	down	-30.11	169	-33.4	0.034346
hsa-miR-1228-3p	up	chr1_26463433_26453609_-9824-RP3-476K8.3	down	-25.01	160	-31.6	0.534002	hsa-miR-1228-3p	up	FAIM2	down	-23.67	157	-27.2	0.795066
hsa-miR-1228-3p	up	chr1_26463433_26453609_-9824-RP3-476K8.3	down	-25.01	160	-31.6	0.534002	hsa-miR-1228-3p	up	PNMAL2	down	-28.31	157	-35.1	0.036325
hsa-miR-1228-3p	up	chr1_26463433_26453609_-9824-RP3-476K8.3	down	-25.01	160	-31.6	0.534002	hsa-miR-1228-3p	up	PRODH	down	-23.14	155	-26.7	0.128917
hsa-miR-1228-3p	up	chr1_26463433_26453609_-9824-RP3-476K8.3	down	-25.01	160	-31.6	0.534002	hsa-miR-1228-3p	up	IGF2	down	-29	168	-32.7	0.169244
hsa-miR-1228-3p	up	chr1_26463433_26453609_-9824-RP3-476K8.3	down	-25.01	160	-31.6	0.534002	hsa-miR-1228-3p	up	NAT8L	down	-26.81	159	-38.7	0.022919
hsa-miR-1228-3p	up	chr1_26463433_26453609_-9824-RP3-476K8.3	down	-25.01	160	-31.6	0.534002	hsa-miR-1228-3p	up	KCNA6	down	-23.13	150	-30.6	0.326711
hsa-miR-1228-3p	up	chr1_26463433_26453609_-9824-RP3-476K8.3	down	-25.01	160	-31.6	0.534002	hsa-miR-1228-3p	up	RXRG	down	-22.31	158	-26.1	0.136433
hsa-miR-1228-3p	up	chr1_26463433_26453609_-9824-RP3-476K8.3	down	-25.01	160	-31.6	0.534002	hsa-miR-1228-3p	up	SYT2	down	-26.22	160	-32	0.340404
hsa-miR-1228-3p	up	chr1_26463433_26453609_-9824-RP3-476K8.3	down	-25.01	160	-31.6	0.534002	hsa-miR-1228-3p	up	ACVRL1	down	-24.89	155	-29.2	0.371972
hsa-miR-1228-3p	up	chr1_26463433_26453609_-9824-RP3-476K8.3	down	-25.01	160	-31.6	0.534002	hsa-miR-1228-3p	up	RNF144A	down	-39.66	174	-44.4	0.002053
hsa-miR-1228-3p	up	chr1_26463433_26453609_-9824-RP3-476K8.3	down	-25.01	160	-31.6	0.534002	hsa-miR-1228-3p	up	NPR3	down	-22.68	155	-25.1	0.994854
hsa-miR-1228-3p	up	chr1_26463433_26453609_-9824-RP3-476K8.3	down	-25.01	160	-31.6	0.534002	hsa-miR-1228-3p	up	ADD2	down	-20.67	152	-26.5	0.601093
hsa-miR-1228-3p	up	chr1_26463433_26453609_-9824-RP3-476K8.3	down	-25.01	160	-31.6	0.534002	hsa-miR-1228-3p	up	HUNK	down	-24.52	158	-26.1	0.961924
hsa-miR-1228-3p	up	chr1_26463433_26453609_-9824-RP3-476K8.3	down	-25.01	160	-31.6	0.534002	hsa-miR-1228-3p	up	NOVA2	down	-30.42	158	-32.3	0.304308
hsa-miR-1228-3p	up	chr1_26463433_26453609_-9824-RP3-476K8.3	down	-25.01	160	-31.6	0.534002	hsa-miR-1228-3p	up	PCYT2	down	-24.14	150	-27.9	0.457607
hsa-miR-1228-3p	up	chr1_26463433_26453609_-9824-RP3-476K8.3	down	-25.01	160	-31.6	0.534002	hsa-miR-1228-3p	up	HLA-DOA	down	-25.25	158	-29.2	0.121046
hsa-miR-1228-3p	up	chr1_26463433_26453609_-9824-RP3-476K8.3	down	-25.01	160	-31.6	0.534002	hsa-miR-1228-3p	up	PLEKHG4B	down	-24.88	162	-32.7	0.32502
hsa-miR-1228-3p	up	chr1_26463433_26453609_-9824-RP3-476K8.3	down	-25.01	160	-31.6	0.534002	hsa-miR-1228-3p	up	C1orf204	down	-29.41	162	-33.4	0.046656
hsa-miR-1228-3p	up	chr1_26463433_26453609_-9824-RP3-476K8.3	down	-25.01	160	-31.6	0.534002	hsa-miR-1228-3p	up	SRL	down	-39.13	178	-40	0.006004
hsa-miR-1228-3p	up	chr1_26463433_26453609_-9824-RP3-476K8.3	down	-25.01	160	-31.6	0.534002	hsa-miR-1228-3p	up	TRIM55	down	-26.96	155	-29.4	0.111939
hsa-miR-1228-3p	up	chr1_26463433_26453609_-9824-RP3-476K8.3	down	-25.01	160	-31.6	0.534002	hsa-miR-1228-3p	up	EFCC1	down	-20.24	150	-26.9	0.311732
hsa-miR-1228-3p	up	chr1_26463433_26453609_-9824-RP3-476K8.3	down	-25.01	160	-31.6	0.534002	hsa-miR-1228-3p	up	TMEM178B	down	-34.36	156	-37.3	0.085379
hsa-miR-1228-3p	up	chr1_26463433_26453609_-9824-RP3-476K8.3	down	-25.01	160	-31.6	0.534002	hsa-miR-1228-3p	up	MN1	down	-25.05	159	-28.9	0.432113
hsa-miR-1228-3p	up	chr1_26463433_26453609_-9824-RP3-476K8.3	down	-25.01	160	-31.6	0.534002	hsa-miR-1228-3p	up	DUSP4	down	-23.04	151	-29	0.569645
hsa-miR-1228-3p	up	chr1_26463433_26453609_-9824-RP3-476K8.3	down	-25.01	160	-31.6	0.534002	hsa-miR-1228-3p	up	C1orf95	down	-25.66	158	-31.4	0.453242
hsa-miR-1228-3p	up	chr1_26463433_26453609_-9824-RP3-476K8.3	down	-25.01	160	-31.6	0.534002	hsa-miR-1228-3p	up	CABLES1	down	-25.64	160	-31.7	0.19331
hsa-miR-1228-3p	up	chr1_26463433_26453609_-9824-RP3-476K8.3	down	-25.01	160	-31.6	0.534002	hsa-miR-1228-3p	up	EDA	down	-22.11	158	-29	0.559971
hsa-miR-1228-3p	up	chr1_26463433_26453609_-9824-RP3-476K8.3	down	-25.01	160	-31.6	0.534002	hsa-miR-1228-3p	up	MAGIX	down	-27.52	166	-35.8	0.017797
hsa-miR-1228-3p	up	chr1_26463433_26453609_-9824-RP3-476K8.3	down	-25.01	160	-31.6	0.534002	hsa-miR-1228-3p	up	FAM180B	down	-29.91	166	-35.8	0.004645
hsa-miR-1228-3p	up	chrx_118404444_118394055_+10389-na	down	-24.91	157	-30.6	0.688562	hsa-miR-1228-3p	up	C3orf70	down	-27.88	165	-39	0.020363
hsa-miR-1228-3p	up	chrx_118404444_118394055_+10389-na	down	-24.91	157	-30.6	0.688562	hsa-miR-1228-3p	up	HSPA12B	down	-22.06	155	-28.6	0.168859
hsa-miR-1228-3p	up	chrx_118404444_118394055_+10389-na	down	-24.91	157	-30.6	0.688562	hsa-miR-1228-3p	up	PKP1	down	-25.71	162	-30.4	0.292617
hsa-miR-1228-3p	up	chrx_118404444_118394055_+10389-na	down	-24.91	157	-30.6	0.688562	hsa-miR-1228-3p	up	SLITRK5	down	-30.11	169	-33.4	0.034346
hsa-miR-1228-3p	up	chrx_118404444_118394055_+10389-na	down	-24.91	157	-30.6	0.688562	hsa-miR-1228-3p	up	FAIM2	down	-23.67	157	-27.2	0.795066
hsa-miR-1228-3p	up	chrx_118404444_118394055_+10389-na	down	-24.91	157	-30.6	0.688562	hsa-miR-1228-3p	up	PNMAL2	down	-28.31	157	-35.1	0.036325
hsa-miR-1228-3p	up	chrx_118404444_118394055_+10389-na	down	-24.91	157	-30.6	0.688562	hsa-miR-1228-3p	up	PRODH	down	-23.14	155	-26.7	0.128917
hsa-miR-1228-3p	up	chrx_118404444_118394055_+10389-na	down	-24.91	157	-30.6	0.688562	hsa-miR-1228-3p	up	IGF2	down	-29	168	-32.7	0.169244
hsa-miR-1228-3p	up	chrx_118404444_118394055_+10389-na	down	-24.91	157	-30.6	0.688562	hsa-miR-1228-3p	up	NAT8L	down	-26.81	159	-38.7	0.022919
hsa-miR-1228-3p	up	chrx_118404444_118394055_+10389-na	down	-24.91	157	-30.6	0.688562	hsa-miR-1228-3p	up	KCNA6	down	-23.13	150	-30.6	0.326711
hsa-miR-1228-3p	up	chrx_118404444_118394055_+10389-na	down	-24.91	157	-30.6	0.688562	hsa-miR-1228-3p	up	RXRG	down	-22.31	158	-26.1	0.136433
hsa-miR-1228-3p	up	chrx_118404444_118394055_+10389-na	down	-24.91	157	-30.6	0.688562	hsa-miR-1228-3p	up	SYT2	down	-26.22	160	-32	0.340404
hsa-miR-1228-3p	up	chrx_118404444_118394055_+10389-na	down	-24.91	157	-30.6	0.688562	hsa-miR-1228-3p	up	ACVRL1	down	-24.89	155	-29.2	0.371972
hsa-miR-1228-3p	up	chrx_118404444_118394055_+10389-na	down	-24.91	157	-30.6	0.688562	hsa-miR-1228-3p	up	RNF144A	down	-39.66	174	-44.4	0.002053
hsa-miR-1228-3p	up	chrx_118404444_118394055_+10389-na	down	-24.91	157	-30.6	0.688562	hsa-miR-1228-3p	up	NPR3	down	-22.68	155	-25.1	0.994854
hsa-miR-1228-3p	up	chrx_118404444_118394055_+10389-na	down	-24.91	157	-30.6	0.688562	hsa-miR-1228-3p	up	ADD2	down	-20.67	152	-26.5	0.601093
hsa-miR-1228-3p	up	chrx_118404444_118394055_+10389-na	down	-24.91	157	-30.6	0.688562	hsa-miR-1228-3p	up	HUNK	down	-24.52	158	-26.1	0.961924
hsa-miR-1228-3p	up	chrx_118404444_118394055_+10389-na	down	-24.91	157	-30.6	0.688562	hsa-miR-1228-3p	up	NOVA2	down	-30.42	158	-32.3	0.304308
hsa-miR-1228-3p	up	chrx_118404444_118394055_+10389-na	down	-24.91	157	-30.6	0.688562	hsa-miR-1228-3p	up	PCYT2	down	-24.14	150	-27.9	0.457607
hsa-miR-1228-3p	up	chrx_118404444_118394055_+10389-na	down	-24.91	157	-30.6	0.688562	hsa-miR-1228-3p	up	HLA-DOA	down	-25.25	158	-29.2	0.121046
hsa-miR-1228-3p	up	chrx_118404444_118394055_+10389-na	down	-24.91	157	-30.6	0.688562	hsa-miR-1228-3p	up	PLEKHG4B	down	-24.88	162	-32.7	0.32502
hsa-miR-1228-3p	up	chrx_118404444_118394055_+10389-na	down	-24.91	157	-30.6	0.688562	hsa-miR-1228-3p	up	C1orf204	down	-29.41	162	-33.4	0.046656
hsa-miR-1228-3p	up	chrx_118404444_118394055_+10389-na	down	-24.91	157	-30.6	0.688562	hsa-miR-1228-3p	up	SRL	down	-39.13	178	-40	0.006004
hsa-miR-1228-3p	up	chrx_118404444_118394055_+10389-na	down	-24.91	157	-30.6	0.688562	hsa-miR-1228-3p	up	TRIM55	down	-26.96	155	-29.4	0.111939
hsa-miR-1228-3p	up	chrx_118404444_118394055_+10389-na	down	-24.91	157	-30.6	0.688562	hsa-miR-1228-3p	up	EFCC1	down	-20.24	150	-26.9	0.311732
hsa-miR-1228-3p	up	chrx_118404444_118394055_+10389-na	down	-24.91	157	-30.6	0.688562	hsa-miR-1228-3p	up	TMEM178B	down	-34.36	156	-37.3	0.085379
hsa-miR-1228-3p	up	chrx_118404444_118394055_+10389-na	down	-24.91	157	-30.6	0.688562	hsa-miR-1228-3p	up	MN1	down	-25.05	159	-28.9	0.432113
hsa-miR-1228-3p	up	chrx_118404444_118394055_+10389-na	down	-24.91	157	-30.6	0.688562	hsa-miR-1228-3p	up	DUSP4	down	-23.04	151	-29	0.569645
hsa-miR-1228-3p	up	chrx_118404444_118394055_+10389-na	down	-24.91	157	-30.6	0.688562	hsa-miR-1228-3p	up	C1orf95	down	-25.66	158	-31.4	0.453242
hsa-miR-1228-3p	up	chrx_118404444_118394055_+10389-na	down	-24.91	157	-30.6	0.688562	hsa-miR-1228-3p	up	CABLES1	down	-25.64	160	-31.7	0.19331
hsa-miR-1228-3p	up	chrx_118404444_118394055_+10389-na	down	-24.91	157	-30.6	0.688562	hsa-miR-1228-3p	up	EDA	down	-22.11	158	-29	0.559971
hsa-miR-1228-3p	up	chrx_118404444_118394055_+10389-na	down	-24.91	157	-30.6	0.688562	hsa-miR-1228-3p	up	MAGIX	down	-27.52	166	-35.8	0.017797
hsa-miR-1228-3p	up	chrx_118404444_118394055_+10389-na	down	-24.91	157	-30.6	0.688562	hsa-miR-1228-3p	up	FAM180B	down	-29.91	166	-35.8	0.004645
hsa-miR-1228-3p	up	chr3_138572984_138525490_-47494-CEP70	down	-20.21	151	-36.3	0.462908	hsa-miR-1228-3p	up	C3orf70	down	-27.88	165	-39	0.020363
hsa-miR-1228-3p	up	chr3_138572984_138525490_-47494-CEP70	down	-20.21	151	-36.3	0.462908	hsa-miR-1228-3p	up	HSPA12B	down	-22.06	155	-28.6	0.168859
hsa-miR-1228-3p	up	chr3_138572984_138525490_-47494-CEP70	down	-20.21	151	-36.3	0.462908	hsa-miR-1228-3p	up	PKP1	down	-25.71	162	-30.4	0.292617
hsa-miR-1228-3p	up	chr3_138572984_138525490_-47494-CEP70	down	-20.21	151	-36.3	0.462908	hsa-miR-1228-3p	up	SLITRK5	down	-30.11	169	-33.4	0.034346
hsa-miR-1228-3p	up	chr3_138572984_138525490_-47494-CEP70	down	-20.21	151	-36.3	0.462908	hsa-miR-1228-3p	up	FAIM2	down	-23.67	157	-27.2	0.795066
hsa-miR-1228-3p	up	chr3_138572984_138525490_-47494-CEP70	down	-20.21	151	-36.3	0.462908	hsa-miR-1228-3p	up	PNMAL2	down	-28.31	157	-35.1	0.036325
hsa-miR-1228-3p	up	chr3_138572984_138525490_-47494-CEP70	down	-20.21	151	-36.3	0.462908	hsa-miR-1228-3p	up	PRODH	down	-23.14	155	-26.7	0.128917
hsa-miR-1228-3p	up	chr3_138572984_138525490_-47494-CEP70	down	-20.21	151	-36.3	0.462908	hsa-miR-1228-3p	up	IGF2	down	-29	168	-32.7	0.169244
hsa-miR-1228-3p	up	chr3_138572984_138525490_-47494-CEP70	down	-20.21	151	-36.3	0.462908	hsa-miR-1228-3p	up	NAT8L	down	-26.81	159	-38.7	0.022919
hsa-miR-1228-3p	up	chr3_138572984_138525490_-47494-CEP70	down	-20.21	151	-36.3	0.462908	hsa-miR-1228-3p	up	KCNA6	down	-23.13	150	-30.6	0.326711
hsa-miR-1228-3p	up	chr3_138572984_138525490_-47494-CEP70	down	-20.21	151	-36.3	0.462908	hsa-miR-1228-3p	up	RXRG	down	-22.31	158	-26.1	0.136433
hsa-miR-1228-3p	up	chr3_138572984_138525490_-47494-CEP70	down	-20.21	151	-36.3	0.462908	hsa-miR-1228-3p	up	SYT2	down	-26.22	160	-32	0.340404
hsa-miR-1228-3p	up	chr3_138572984_138525490_-47494-CEP70	down	-20.21	151	-36.3	0.462908	hsa-miR-1228-3p	up	ACVRL1	down	-24.89	155	-29.2	0.371972
hsa-miR-1228-3p	up	chr3_138572984_138525490_-47494-CEP70	down	-20.21	151	-36.3	0.462908	hsa-miR-1228-3p	up	RNF144A	down	-39.66	174	-44.4	0.002053
hsa-miR-1228-3p	up	chr3_138572984_138525490_-47494-CEP70	down	-20.21	151	-36.3	0.462908	hsa-miR-1228-3p	up	NPR3	down	-22.68	155	-25.1	0.994854
hsa-miR-1228-3p	up	chr3_138572984_138525490_-47494-CEP70	down	-20.21	151	-36.3	0.462908	hsa-miR-1228-3p	up	ADD2	down	-20.67	152	-26.5	0.601093
hsa-miR-1228-3p	up	chr3_138572984_138525490_-47494-CEP70	down	-20.21	151	-36.3	0.462908	hsa-miR-1228-3p	up	HUNK	down	-24.52	158	-26.1	0.961924
hsa-miR-1228-3p	up	chr3_138572984_138525490_-47494-CEP70	down	-20.21	151	-36.3	0.462908	hsa-miR-1228-3p	up	NOVA2	down	-30.42	158	-32.3	0.304308
hsa-miR-1228-3p	up	chr3_138572984_138525490_-47494-CEP70	down	-20.21	151	-36.3	0.462908	hsa-miR-1228-3p	up	PCYT2	down	-24.14	150	-27.9	0.457607
hsa-miR-1228-3p	up	chr3_138572984_138525490_-47494-CEP70	down	-20.21	151	-36.3	0.462908	hsa-miR-1228-3p	up	HLA-DOA	down	-25.25	158	-29.2	0.121046
hsa-miR-1228-3p	up	chr3_138572984_138525490_-47494-CEP70	down	-20.21	151	-36.3	0.462908	hsa-miR-1228-3p	up	PLEKHG4B	down	-24.88	162	-32.7	0.32502
hsa-miR-1228-3p	up	chr3_138572984_138525490_-47494-CEP70	down	-20.21	151	-36.3	0.462908	hsa-miR-1228-3p	up	C1orf204	down	-29.41	162	-33.4	0.046656
hsa-miR-1228-3p	up	chr3_138572984_138525490_-47494-CEP70	down	-20.21	151	-36.3	0.462908	hsa-miR-1228-3p	up	SRL	down	-39.13	178	-40	0.006004
hsa-miR-1228-3p	up	chr3_138572984_138525490_-47494-CEP70	down	-20.21	151	-36.3	0.462908	hsa-miR-1228-3p	up	TRIM55	down	-26.96	155	-29.4	0.111939
hsa-miR-1228-3p	up	chr3_138572984_138525490_-47494-CEP70	down	-20.21	151	-36.3	0.462908	hsa-miR-1228-3p	up	EFCC1	down	-20.24	150	-26.9	0.311732
hsa-miR-1228-3p	up	chr3_138572984_138525490_-47494-CEP70	down	-20.21	151	-36.3	0.462908	hsa-miR-1228-3p	up	TMEM178B	down	-34.36	156	-37.3	0.085379
hsa-miR-1228-3p	up	chr3_138572984_138525490_-47494-CEP70	down	-20.21	151	-36.3	0.462908	hsa-miR-1228-3p	up	MN1	down	-25.05	159	-28.9	0.432113
hsa-miR-1228-3p	up	chr3_138572984_138525490_-47494-CEP70	down	-20.21	151	-36.3	0.462908	hsa-miR-1228-3p	up	DUSP4	down	-23.04	151	-29	0.569645
hsa-miR-1228-3p	up	chr3_138572984_138525490_-47494-CEP70	down	-20.21	151	-36.3	0.462908	hsa-miR-1228-3p	up	C1orf95	down	-25.66	158	-31.4	0.453242
hsa-miR-1228-3p	up	chr3_138572984_138525490_-47494-CEP70	down	-20.21	151	-36.3	0.462908	hsa-miR-1228-3p	up	CABLES1	down	-25.64	160	-31.7	0.19331
hsa-miR-1228-3p	up	chr3_138572984_138525490_-47494-CEP70	down	-20.21	151	-36.3	0.462908	hsa-miR-1228-3p	up	EDA	down	-22.11	158	-29	0.559971
hsa-miR-1228-3p	up	chr3_138572984_138525490_-47494-CEP70	down	-20.21	151	-36.3	0.462908	hsa-miR-1228-3p	up	MAGIX	down	-27.52	166	-35.8	0.017797
hsa-miR-1228-3p	up	chr3_138572984_138525490_-47494-CEP70	down	-20.21	151	-36.3	0.462908	hsa-miR-1228-3p	up	FAM180B	down	-29.91	166	-35.8	0.004645
hsa-miR-193a-3p	up	chr6_170330550_170317370_+13180-FAM120B	down	-21.45	152	-25.2	0.8258	hsa-miR-193a-3p	up	OLFML3	down	-20.99	156	-26.5	0.149892
hsa-miR-193a-3p	up	chr6_170330550_170317370_+13180-FAM120B	down	-21.45	152	-25.2	0.8258	hsa-miR-193a-3p	up	C3orf70	down	-21.2	158	-30	0.446292
hsa-miR-193a-3p	up	chr6_170330550_170317370_+13180-FAM120B	down	-21.45	152	-25.2	0.8258	hsa-miR-193a-3p	up	MGAT3	down	-25.25	157	-29.8	0.328792
hsa-miR-193a-3p	up	chr6_170330550_170317370_+13180-FAM120B	down	-21.45	152	-25.2	0.8258	hsa-miR-193a-3p	up	AVPR1A	down	-20.5	153	-29.1	0.581908
hsa-miR-193a-3p	up	chr6_170330550_170317370_+13180-FAM120B	down	-21.45	152	-25.2	0.8258	hsa-miR-193a-3p	up	PCDH12	down	-28.1	172	-32.5	0.057666
hsa-miR-193a-3p	up	chr6_170330550_170317370_+13180-FAM120B	down	-21.45	152	-25.2	0.8258	hsa-miR-193a-3p	up	ADCY1	down	-27.33	158	-31.8	0.413542
hsa-miR-193a-3p	up	chr6_170330550_170317370_+13180-FAM120B	down	-21.45	152	-25.2	0.8258	hsa-miR-193a-3p	up	GNB4	down	-21.39	151	-25.7	0.965991
hsa-miR-193a-3p	up	chr6_170330550_170317370_+13180-FAM120B	down	-21.45	152	-25.2	0.8258	hsa-miR-193a-3p	up	HUNK	down	-26.39	171	-30.1	0.422642
hsa-miR-193a-3p	up	chr6_170330550_170317370_+13180-FAM120B	down	-21.45	152	-25.2	0.8258	hsa-miR-193a-3p	up	NOVA2	down	-27.11	170	-31.6	0.317792
hsa-miR-193a-3p	up	chr6_170330550_170317370_+13180-FAM120B	down	-21.45	152	-25.2	0.8258	hsa-miR-193a-3p	up	RAPGEF5	down	-22.92	153	-27.2	0.779119
hsa-miR-193a-3p	up	chr6_170330550_170317370_+13180-FAM120B	down	-21.45	152	-25.2	0.8258	hsa-miR-193a-3p	up	ARHGEF15	down	-25.37	154	-30.8	0.096879
hsa-miR-193a-3p	up	chr6_170330550_170317370_+13180-FAM120B	down	-21.45	152	-25.2	0.8258	hsa-miR-193a-3p	up	HEG1	down	-20.62	156	-29.4	0.522779
hsa-miR-193a-3p	up	chr6_170330550_170317370_+13180-FAM120B	down	-21.45	152	-25.2	0.8258	hsa-miR-193a-3p	up	EPB41L4B	down	-22.79	164	-28.6	0.401661
hsa-miR-193a-3p	up	chr6_170330550_170317370_+13180-FAM120B	down	-21.45	152	-25.2	0.8258	hsa-miR-193a-3p	up	SCARF1	down	-20.68	151	-25.9	0.394162
hsa-miR-193a-3p	up	chr6_170330550_170317370_+13180-FAM120B	down	-21.45	152	-25.2	0.8258	hsa-miR-193a-3p	up	ALDH5A1	down	-22.24	151	-28	0.601646
hsa-miR-193a-3p	up	chr6_170330550_170317370_+13180-FAM120B	down	-21.45	152	-25.2	0.8258	hsa-miR-193a-3p	up	HMCN2	down	-20.14	155	-25.5	0.20357
hsa-miR-193a-3p	up	chr6_158314268_158282263_+32005-TULP4	down	-30.87	165	-36.5	0.276401	hsa-miR-193a-3p	up	OLFML3	down	-20.99	156	-26.5	0.149892
hsa-miR-193a-3p	up	chr6_158314268_158282263_+32005-TULP4	down	-30.87	165	-36.5	0.276401	hsa-miR-193a-3p	up	C3orf70	down	-21.2	158	-30	0.446292
hsa-miR-193a-3p	up	chr6_158314268_158282263_+32005-TULP4	down	-30.87	165	-36.5	0.276401	hsa-miR-193a-3p	up	MGAT3	down	-25.25	157	-29.8	0.328792
hsa-miR-193a-3p	up	chr6_158314268_158282263_+32005-TULP4	down	-30.87	165	-36.5	0.276401	hsa-miR-193a-3p	up	AVPR1A	down	-20.5	153	-29.1	0.581908
hsa-miR-193a-3p	up	chr6_158314268_158282263_+32005-TULP4	down	-30.87	165	-36.5	0.276401	hsa-miR-193a-3p	up	PCDH12	down	-28.1	172	-32.5	0.057666
hsa-miR-193a-3p	up	chr6_158314268_158282263_+32005-TULP4	down	-30.87	165	-36.5	0.276401	hsa-miR-193a-3p	up	ADCY1	down	-27.33	158	-31.8	0.413542
hsa-miR-193a-3p	up	chr6_158314268_158282263_+32005-TULP4	down	-30.87	165	-36.5	0.276401	hsa-miR-193a-3p	up	GNB4	down	-21.39	151	-25.7	0.965991
hsa-miR-193a-3p	up	chr6_158314268_158282263_+32005-TULP4	down	-30.87	165	-36.5	0.276401	hsa-miR-193a-3p	up	HUNK	down	-26.39	171	-30.1	0.422642
hsa-miR-193a-3p	up	chr6_158314268_158282263_+32005-TULP4	down	-30.87	165	-36.5	0.276401	hsa-miR-193a-3p	up	NOVA2	down	-27.11	170	-31.6	0.317792
hsa-miR-193a-3p	up	chr6_158314268_158282263_+32005-TULP4	down	-30.87	165	-36.5	0.276401	hsa-miR-193a-3p	up	RAPGEF5	down	-22.92	153	-27.2	0.779119
hsa-miR-193a-3p	up	chr6_158314268_158282263_+32005-TULP4	down	-30.87	165	-36.5	0.276401	hsa-miR-193a-3p	up	ARHGEF15	down	-25.37	154	-30.8	0.096879
hsa-miR-193a-3p	up	chr6_158314268_158282263_+32005-TULP4	down	-30.87	165	-36.5	0.276401	hsa-miR-193a-3p	up	HEG1	down	-20.62	156	-29.4	0.522779
hsa-miR-193a-3p	up	chr6_158314268_158282263_+32005-TULP4	down	-30.87	165	-36.5	0.276401	hsa-miR-193a-3p	up	EPB41L4B	down	-22.79	164	-28.6	0.401661
hsa-miR-193a-3p	up	chr6_158314268_158282263_+32005-TULP4	down	-30.87	165	-36.5	0.276401	hsa-miR-193a-3p	up	SCARF1	down	-20.68	151	-25.9	0.394162
hsa-miR-193a-3p	up	chr6_158314268_158282263_+32005-TULP4	down	-30.87	165	-36.5	0.276401	hsa-miR-193a-3p	up	ALDH5A1	down	-22.24	151	-28	0.601646
hsa-miR-193a-3p	up	chr6_158314268_158282263_+32005-TULP4	down	-30.87	165	-36.5	0.276401	hsa-miR-193a-3p	up	HMCN2	down	-20.14	155	-25.5	0.20357
hsa-miR-193a-3p	up	chr17_63766194_63760914_-5280-CCDC47	down	-21.61	156	-27.1	0.200454	hsa-miR-193a-3p	up	OLFML3	down	-20.99	156	-26.5	0.149892
hsa-miR-193a-3p	up	chr17_63766194_63760914_-5280-CCDC47	down	-21.61	156	-27.1	0.200454	hsa-miR-193a-3p	up	C3orf70	down	-21.2	158	-30	0.446292
hsa-miR-193a-3p	up	chr17_63766194_63760914_-5280-CCDC47	down	-21.61	156	-27.1	0.200454	hsa-miR-193a-3p	up	MGAT3	down	-25.25	157	-29.8	0.328792
hsa-miR-193a-3p	up	chr17_63766194_63760914_-5280-CCDC47	down	-21.61	156	-27.1	0.200454	hsa-miR-193a-3p	up	AVPR1A	down	-20.5	153	-29.1	0.581908
hsa-miR-193a-3p	up	chr17_63766194_63760914_-5280-CCDC47	down	-21.61	156	-27.1	0.200454	hsa-miR-193a-3p	up	PCDH12	down	-28.1	172	-32.5	0.057666
hsa-miR-193a-3p	up	chr17_63766194_63760914_-5280-CCDC47	down	-21.61	156	-27.1	0.200454	hsa-miR-193a-3p	up	ADCY1	down	-27.33	158	-31.8	0.413542
hsa-miR-193a-3p	up	chr17_63766194_63760914_-5280-CCDC47	down	-21.61	156	-27.1	0.200454	hsa-miR-193a-3p	up	GNB4	down	-21.39	151	-25.7	0.965991
hsa-miR-193a-3p	up	chr17_63766194_63760914_-5280-CCDC47	down	-21.61	156	-27.1	0.200454	hsa-miR-193a-3p	up	HUNK	down	-26.39	171	-30.1	0.422642
hsa-miR-193a-3p	up	chr17_63766194_63760914_-5280-CCDC47	down	-21.61	156	-27.1	0.200454	hsa-miR-193a-3p	up	NOVA2	down	-27.11	170	-31.6	0.317792
hsa-miR-193a-3p	up	chr17_63766194_63760914_-5280-CCDC47	down	-21.61	156	-27.1	0.200454	hsa-miR-193a-3p	up	RAPGEF5	down	-22.92	153	-27.2	0.779119
hsa-miR-193a-3p	up	chr17_63766194_63760914_-5280-CCDC47	down	-21.61	156	-27.1	0.200454	hsa-miR-193a-3p	up	ARHGEF15	down	-25.37	154	-30.8	0.096879
hsa-miR-193a-3p	up	chr17_63766194_63760914_-5280-CCDC47	down	-21.61	156	-27.1	0.200454	hsa-miR-193a-3p	up	HEG1	down	-20.62	156	-29.4	0.522779
hsa-miR-193a-3p	up	chr17_63766194_63760914_-5280-CCDC47	down	-21.61	156	-27.1	0.200454	hsa-miR-193a-3p	up	EPB41L4B	down	-22.79	164	-28.6	0.401661
hsa-miR-193a-3p	up	chr17_63766194_63760914_-5280-CCDC47	down	-21.61	156	-27.1	0.200454	hsa-miR-193a-3p	up	SCARF1	down	-20.68	151	-25.9	0.394162
hsa-miR-193a-3p	up	chr17_63766194_63760914_-5280-CCDC47	down	-21.61	156	-27.1	0.200454	hsa-miR-193a-3p	up	ALDH5A1	down	-22.24	151	-28	0.601646
hsa-miR-193a-3p	up	chr17_63766194_63760914_-5280-CCDC47	down	-21.61	156	-27.1	0.200454	hsa-miR-193a-3p	up	HMCN2	down	-20.14	155	-25.5	0.20357
hsa-miR-6769b-3p	down	chr4_133978893_133948459_-30434-na	up	-25.42	158	-29.3	0.985779	hsa-miR-6769b-3p	down	B4GALT1	up	-27.79	157	-30	0.298783
hsa-miR-6769b-3p	down	chr4_133978893_133948459_-30434-na	up	-25.42	158	-29.3	0.985779	hsa-miR-6769b-3p	down	NDRG1	up	-26.97	155	-31	0.118013
hsa-miR-6769b-3p	down	chr4_133978893_133948459_-30434-na	up	-25.42	158	-29.3	0.985779	hsa-miR-6769b-3p	down	TNC	up	-20.62	154	-32.5	0.014346
hsa-miR-6769b-3p	down	chr4_133978893_133948459_-30434-na	up	-25.42	158	-29.3	0.985779	hsa-miR-6769b-3p	down	RASSF5	up	-20.28	150	-25.5	0.852949
hsa-miR-6769b-3p	down	chr4_133978893_133948459_-30434-na	up	-25.42	158	-29.3	0.985779	hsa-miR-6769b-3p	down	APLN	up	-27.41	163	-36.2	0.024119
hsa-miR-6769b-3p	down	chr4_133978893_133948459_-30434-na	up	-25.42	158	-29.3	0.985779	hsa-miR-6769b-3p	down	FBXO32	up	-24.7	152	-27.9	0.812772
hsa-miR-6769b-3p	down	chr4_133978893_133948459_-30434-na	up	-25.42	158	-29.3	0.985779	hsa-miR-6769b-3p	down	CCR1	up	-29.76	166	-34.4	0.023896
hsa-miR-6769b-3p	down	chr4_133978893_133948459_-30434-na	up	-25.42	158	-29.3	0.985779	hsa-miR-6769b-3p	down	LIF	up	-30.16	170	-32.5	0.135445
hsa-miR-6769b-3p	down	chr4_133978893_133948459_-30434-na	up	-25.42	158	-29.3	0.985779	hsa-miR-6769b-3p	down	RELT	up	-23.27	163	-31.8	0.101996
hsa-miR-6769b-3p	down	chr4_133978893_133948459_-30434-na	up	-25.42	158	-29.3	0.985779	hsa-miR-6769b-3p	down	SLC6A6	up	-21.87	152	-31.2	0.297311
hsa-miR-6769b-3p	down	chr4_133978893_133948459_-30434-na	up	-25.42	158	-29.3	0.985779	hsa-miR-6769b-3p	down	SLC6A8	up	-26.34	156	-28.8	0.224235
hsa-miR-6769b-3p	down	chr4_133978893_133948459_-30434-na	up	-25.42	158	-29.3	0.985779	hsa-miR-6769b-3p	down	TGM2	up	-28.44	160	-34.8	0.024367
hsa-miR-6769b-3p	down	chr4_133978893_133948459_-30434-na	up	-25.42	158	-29.3	0.985779	hsa-miR-6769b-3p	down	C10orf10	up	-30.27	152	-27.9	0.257113
hsa-miR-6769b-3p	down	chr4_133978893_133948459_-30434-na	up	-25.42	158	-29.3	0.985779	hsa-miR-6769b-3p	down	DDN	up	-22.44	154	-31.8	0.07718
hsa-miR-6769b-3p	down	chr4_133978893_133948459_-30434-na	up	-25.42	158	-29.3	0.985779	hsa-miR-6769b-3p	down	PHC2	up	-38.23	179	-40.5	0.001101
hsa-miR-6769b-3p	down	chr4_133978893_133948459_-30434-na	up	-25.42	158	-29.3	0.985779	hsa-miR-6769b-3p	down	EPHB1	up	-20.37	156	-30.5	0.108427
hsa-miR-6769b-3p	down	chr4_133978893_133948459_-30434-na	up	-25.42	158	-29.3	0.985779	hsa-miR-6769b-3p	down	FMN1	up	-29.22	158	-36.2	0.1036
hsa-miR-6769b-3p	down	chr4_133978893_133948459_-30434-na	up	-25.42	158	-29.3	0.985779	hsa-miR-6769b-3p	down	CLEC5A	up	-22.9	153	-26.8	0.734531
hsa-miR-6769b-3p	down	chr4_133978893_133948459_-30434-na	up	-25.42	158	-29.3	0.985779	hsa-miR-6769b-3p	down	STAC2	up	-31.77	160	-35.3	0.019587
hsa-miR-6769b-3p	down	chr4_133978893_133948459_-30434-na	up	-25.42	158	-29.3	0.985779	hsa-miR-6769b-3p	down	DIO3	up	-24.81	161	-28.7	0.168765
hsa-miR-6769b-3p	down	chr4_133978893_133948459_-30434-na	up	-25.42	158	-29.3	0.985779	hsa-miR-6769b-3p	down	LDLR	up	-33.38	171	-35.6	0.028609
hsa-miR-6769b-3p	down	chr4_133978893_133948459_-30434-na	up	-25.42	158	-29.3	0.985779	hsa-miR-6769b-3p	down	HIPK2	up	-24.31	155	-36.6	0.118094
hsa-miR-6769b-3p	down	chr4_133978893_133948459_-30434-na	up	-25.42	158	-29.3	0.985779	hsa-miR-6769b-3p	down	SAA2	up	-25.51	157	-33.5	0.041252
hsa-miR-6769b-3p	down	chr4_133978893_133948459_-30434-na	up	-25.42	158	-29.3	0.985779	hsa-miR-6769b-3p	down	MMP14	up	-28.07	153	-34.5	0.023392
hsa-miR-6769b-3p	down	chr4_133978893_133948459_-30434-na	up	-25.42	158	-29.3	0.985779	hsa-miR-6769b-3p	down	C17orf100	up	-22.96	151	-27.6	0.260763
hsa-miR-6769b-3p	down	chr4_133978893_133948459_-30434-na	up	-25.42	158	-29.3	0.985779	hsa-miR-6769b-3p	down	EIF5AL1	up	-22.67	156	-34.4	0.067231
hsa-miR-6769b-3p	down	chr4_133978893_133948459_-30434-na	up	-25.42	158	-29.3	0.985779	hsa-miR-6769b-3p	down	ZNF395	up	-23.08	161	-34.8	0.053153
hsa-miR-6769b-3p	down	chr15_46824451_46808821_+15630-na	up	-24.89	158	-29.1	0.934857	hsa-miR-6769b-3p	down	B4GALT1	up	-27.79	157	-30	0.298783
hsa-miR-6769b-3p	down	chr15_46824451_46808821_+15630-na	up	-24.89	158	-29.1	0.934857	hsa-miR-6769b-3p	down	NDRG1	up	-26.97	155	-31	0.118013
hsa-miR-6769b-3p	down	chr15_46824451_46808821_+15630-na	up	-24.89	158	-29.1	0.934857	hsa-miR-6769b-3p	down	TNC	up	-20.62	154	-32.5	0.014346
hsa-miR-6769b-3p	down	chr15_46824451_46808821_+15630-na	up	-24.89	158	-29.1	0.934857	hsa-miR-6769b-3p	down	RASSF5	up	-20.28	150	-25.5	0.852949
hsa-miR-6769b-3p	down	chr15_46824451_46808821_+15630-na	up	-24.89	158	-29.1	0.934857	hsa-miR-6769b-3p	down	APLN	up	-27.41	163	-36.2	0.024119
hsa-miR-6769b-3p	down	chr15_46824451_46808821_+15630-na	up	-24.89	158	-29.1	0.934857	hsa-miR-6769b-3p	down	FBXO32	up	-24.7	152	-27.9	0.812772
hsa-miR-6769b-3p	down	chr15_46824451_46808821_+15630-na	up	-24.89	158	-29.1	0.934857	hsa-miR-6769b-3p	down	CCR1	up	-29.76	166	-34.4	0.023896
hsa-miR-6769b-3p	down	chr15_46824451_46808821_+15630-na	up	-24.89	158	-29.1	0.934857	hsa-miR-6769b-3p	down	LIF	up	-30.16	170	-32.5	0.135445
hsa-miR-6769b-3p	down	chr15_46824451_46808821_+15630-na	up	-24.89	158	-29.1	0.934857	hsa-miR-6769b-3p	down	RELT	up	-23.27	163	-31.8	0.101996
hsa-miR-6769b-3p	down	chr15_46824451_46808821_+15630-na	up	-24.89	158	-29.1	0.934857	hsa-miR-6769b-3p	down	SLC6A6	up	-21.87	152	-31.2	0.297311
hsa-miR-6769b-3p	down	chr15_46824451_46808821_+15630-na	up	-24.89	158	-29.1	0.934857	hsa-miR-6769b-3p	down	SLC6A8	up	-26.34	156	-28.8	0.224235
hsa-miR-6769b-3p	down	chr15_46824451_46808821_+15630-na	up	-24.89	158	-29.1	0.934857	hsa-miR-6769b-3p	down	TGM2	up	-28.44	160	-34.8	0.024367
hsa-miR-6769b-3p	down	chr15_46824451_46808821_+15630-na	up	-24.89	158	-29.1	0.934857	hsa-miR-6769b-3p	down	C10orf10	up	-30.27	152	-27.9	0.257113
hsa-miR-6769b-3p	down	chr15_46824451_46808821_+15630-na	up	-24.89	158	-29.1	0.934857	hsa-miR-6769b-3p	down	DDN	up	-22.44	154	-31.8	0.07718
hsa-miR-6769b-3p	down	chr15_46824451_46808821_+15630-na	up	-24.89	158	-29.1	0.934857	hsa-miR-6769b-3p	down	PHC2	up	-38.23	179	-40.5	0.001101
hsa-miR-6769b-3p	down	chr15_46824451_46808821_+15630-na	up	-24.89	158	-29.1	0.934857	hsa-miR-6769b-3p	down	EPHB1	up	-20.37	156	-30.5	0.108427
hsa-miR-6769b-3p	down	chr15_46824451_46808821_+15630-na	up	-24.89	158	-29.1	0.934857	hsa-miR-6769b-3p	down	FMN1	up	-29.22	158	-36.2	0.1036
hsa-miR-6769b-3p	down	chr15_46824451_46808821_+15630-na	up	-24.89	158	-29.1	0.934857	hsa-miR-6769b-3p	down	CLEC5A	up	-22.9	153	-26.8	0.734531
hsa-miR-6769b-3p	down	chr15_46824451_46808821_+15630-na	up	-24.89	158	-29.1	0.934857	hsa-miR-6769b-3p	down	STAC2	up	-31.77	160	-35.3	0.019587
hsa-miR-6769b-3p	down	chr15_46824451_46808821_+15630-na	up	-24.89	158	-29.1	0.934857	hsa-miR-6769b-3p	down	DIO3	up	-24.81	161	-28.7	0.168765
hsa-miR-6769b-3p	down	chr15_46824451_46808821_+15630-na	up	-24.89	158	-29.1	0.934857	hsa-miR-6769b-3p	down	LDLR	up	-33.38	171	-35.6	0.028609
hsa-miR-6769b-3p	down	chr15_46824451_46808821_+15630-na	up	-24.89	158	-29.1	0.934857	hsa-miR-6769b-3p	down	HIPK2	up	-24.31	155	-36.6	0.118094
hsa-miR-6769b-3p	down	chr15_46824451_46808821_+15630-na	up	-24.89	158	-29.1	0.934857	hsa-miR-6769b-3p	down	SAA2	up	-25.51	157	-33.5	0.041252
hsa-miR-6769b-3p	down	chr15_46824451_46808821_+15630-na	up	-24.89	158	-29.1	0.934857	hsa-miR-6769b-3p	down	MMP14	up	-28.07	153	-34.5	0.023392
hsa-miR-6769b-3p	down	chr15_46824451_46808821_+15630-na	up	-24.89	158	-29.1	0.934857	hsa-miR-6769b-3p	down	C17orf100	up	-22.96	151	-27.6	0.260763
hsa-miR-6769b-3p	down	chr15_46824451_46808821_+15630-na	up	-24.89	158	-29.1	0.934857	hsa-miR-6769b-3p	down	EIF5AL1	up	-22.67	156	-34.4	0.067231
hsa-miR-6769b-3p	down	chr15_46824451_46808821_+15630-na	up	-24.89	158	-29.1	0.934857	hsa-miR-6769b-3p	down	ZNF395	up	-23.08	161	-34.8	0.053153
hsa-miR-6769b-3p	down	chr12_99399811_99386262_-13549-ANKS1B	up	-22.24	153	-28.6	0.943183	hsa-miR-6769b-3p	down	B4GALT1	up	-27.79	157	-30	0.298783
hsa-miR-6769b-3p	down	chr12_99399811_99386262_-13549-ANKS1B	up	-22.24	153	-28.6	0.943183	hsa-miR-6769b-3p	down	NDRG1	up	-26.97	155	-31	0.118013
hsa-miR-6769b-3p	down	chr12_99399811_99386262_-13549-ANKS1B	up	-22.24	153	-28.6	0.943183	hsa-miR-6769b-3p	down	TNC	up	-20.62	154	-32.5	0.014346
hsa-miR-6769b-3p	down	chr12_99399811_99386262_-13549-ANKS1B	up	-22.24	153	-28.6	0.943183	hsa-miR-6769b-3p	down	RASSF5	up	-20.28	150	-25.5	0.852949
hsa-miR-6769b-3p	down	chr12_99399811_99386262_-13549-ANKS1B	up	-22.24	153	-28.6	0.943183	hsa-miR-6769b-3p	down	APLN	up	-27.41	163	-36.2	0.024119
hsa-miR-6769b-3p	down	chr12_99399811_99386262_-13549-ANKS1B	up	-22.24	153	-28.6	0.943183	hsa-miR-6769b-3p	down	FBXO32	up	-24.7	152	-27.9	0.812772
hsa-miR-6769b-3p	down	chr12_99399811_99386262_-13549-ANKS1B	up	-22.24	153	-28.6	0.943183	hsa-miR-6769b-3p	down	CCR1	up	-29.76	166	-34.4	0.023896
hsa-miR-6769b-3p	down	chr12_99399811_99386262_-13549-ANKS1B	up	-22.24	153	-28.6	0.943183	hsa-miR-6769b-3p	down	LIF	up	-30.16	170	-32.5	0.135445
hsa-miR-6769b-3p	down	chr12_99399811_99386262_-13549-ANKS1B	up	-22.24	153	-28.6	0.943183	hsa-miR-6769b-3p	down	RELT	up	-23.27	163	-31.8	0.101996
hsa-miR-6769b-3p	down	chr12_99399811_99386262_-13549-ANKS1B	up	-22.24	153	-28.6	0.943183	hsa-miR-6769b-3p	down	SLC6A6	up	-21.87	152	-31.2	0.297311
hsa-miR-6769b-3p	down	chr12_99399811_99386262_-13549-ANKS1B	up	-22.24	153	-28.6	0.943183	hsa-miR-6769b-3p	down	SLC6A8	up	-26.34	156	-28.8	0.224235
hsa-miR-6769b-3p	down	chr12_99399811_99386262_-13549-ANKS1B	up	-22.24	153	-28.6	0.943183	hsa-miR-6769b-3p	down	TGM2	up	-28.44	160	-34.8	0.024367
hsa-miR-6769b-3p	down	chr12_99399811_99386262_-13549-ANKS1B	up	-22.24	153	-28.6	0.943183	hsa-miR-6769b-3p	down	C10orf10	up	-30.27	152	-27.9	0.257113
hsa-miR-6769b-3p	down	chr12_99399811_99386262_-13549-ANKS1B	up	-22.24	153	-28.6	0.943183	hsa-miR-6769b-3p	down	DDN	up	-22.44	154	-31.8	0.07718
hsa-miR-6769b-3p	down	chr12_99399811_99386262_-13549-ANKS1B	up	-22.24	153	-28.6	0.943183	hsa-miR-6769b-3p	down	PHC2	up	-38.23	179	-40.5	0.001101
hsa-miR-6769b-3p	down	chr12_99399811_99386262_-13549-ANKS1B	up	-22.24	153	-28.6	0.943183	hsa-miR-6769b-3p	down	EPHB1	up	-20.37	156	-30.5	0.108427
hsa-miR-6769b-3p	down	chr12_99399811_99386262_-13549-ANKS1B	up	-22.24	153	-28.6	0.943183	hsa-miR-6769b-3p	down	FMN1	up	-29.22	158	-36.2	0.1036
hsa-miR-6769b-3p	down	chr12_99399811_99386262_-13549-ANKS1B	up	-22.24	153	-28.6	0.943183	hsa-miR-6769b-3p	down	CLEC5A	up	-22.9	153	-26.8	0.734531
hsa-miR-6769b-3p	down	chr12_99399811_99386262_-13549-ANKS1B	up	-22.24	153	-28.6	0.943183	hsa-miR-6769b-3p	down	STAC2	up	-31.77	160	-35.3	0.019587
hsa-miR-6769b-3p	down	chr12_99399811_99386262_-13549-ANKS1B	up	-22.24	153	-28.6	0.943183	hsa-miR-6769b-3p	down	DIO3	up	-24.81	161	-28.7	0.168765
hsa-miR-6769b-3p	down	chr12_99399811_99386262_-13549-ANKS1B	up	-22.24	153	-28.6	0.943183	hsa-miR-6769b-3p	down	LDLR	up	-33.38	171	-35.6	0.028609
hsa-miR-6769b-3p	down	chr12_99399811_99386262_-13549-ANKS1B	up	-22.24	153	-28.6	0.943183	hsa-miR-6769b-3p	down	HIPK2	up	-24.31	155	-36.6	0.118094
hsa-miR-6769b-3p	down	chr12_99399811_99386262_-13549-ANKS1B	up	-22.24	153	-28.6	0.943183	hsa-miR-6769b-3p	down	SAA2	up	-25.51	157	-33.5	0.041252
hsa-miR-6769b-3p	down	chr12_99399811_99386262_-13549-ANKS1B	up	-22.24	153	-28.6	0.943183	hsa-miR-6769b-3p	down	MMP14	up	-28.07	153	-34.5	0.023392
hsa-miR-6769b-3p	down	chr12_99399811_99386262_-13549-ANKS1B	up	-22.24	153	-28.6	0.943183	hsa-miR-6769b-3p	down	C17orf100	up	-22.96	151	-27.6	0.260763
hsa-miR-6769b-3p	down	chr12_99399811_99386262_-13549-ANKS1B	up	-22.24	153	-28.6	0.943183	hsa-miR-6769b-3p	down	EIF5AL1	up	-22.67	156	-34.4	0.067231
hsa-miR-6769b-3p	down	chr12_99399811_99386262_-13549-ANKS1B	up	-22.24	153	-28.6	0.943183	hsa-miR-6769b-3p	down	ZNF395	up	-23.08	161	-34.8	0.053153
hsa-miR-6769b-3p	down	chr13_40560860_40522553_-38307-FOXO1	up	-26.96	166	-30.9	0.946792	hsa-miR-6769b-3p	down	B4GALT1	up	-27.79	157	-30	0.298783
hsa-miR-6769b-3p	down	chr13_40560860_40522553_-38307-FOXO1	up	-26.96	166	-30.9	0.946792	hsa-miR-6769b-3p	down	NDRG1	up	-26.97	155	-31	0.118013
hsa-miR-6769b-3p	down	chr13_40560860_40522553_-38307-FOXO1	up	-26.96	166	-30.9	0.946792	hsa-miR-6769b-3p	down	TNC	up	-20.62	154	-32.5	0.014346
hsa-miR-6769b-3p	down	chr13_40560860_40522553_-38307-FOXO1	up	-26.96	166	-30.9	0.946792	hsa-miR-6769b-3p	down	RASSF5	up	-20.28	150	-25.5	0.852949
hsa-miR-6769b-3p	down	chr13_40560860_40522553_-38307-FOXO1	up	-26.96	166	-30.9	0.946792	hsa-miR-6769b-3p	down	APLN	up	-27.41	163	-36.2	0.024119
hsa-miR-6769b-3p	down	chr13_40560860_40522553_-38307-FOXO1	up	-26.96	166	-30.9	0.946792	hsa-miR-6769b-3p	down	FBXO32	up	-24.7	152	-27.9	0.812772
hsa-miR-6769b-3p	down	chr13_40560860_40522553_-38307-FOXO1	up	-26.96	166	-30.9	0.946792	hsa-miR-6769b-3p	down	CCR1	up	-29.76	166	-34.4	0.023896
hsa-miR-6769b-3p	down	chr13_40560860_40522553_-38307-FOXO1	up	-26.96	166	-30.9	0.946792	hsa-miR-6769b-3p	down	LIF	up	-30.16	170	-32.5	0.135445
hsa-miR-6769b-3p	down	chr13_40560860_40522553_-38307-FOXO1	up	-26.96	166	-30.9	0.946792	hsa-miR-6769b-3p	down	RELT	up	-23.27	163	-31.8	0.101996
hsa-miR-6769b-3p	down	chr13_40560860_40522553_-38307-FOXO1	up	-26.96	166	-30.9	0.946792	hsa-miR-6769b-3p	down	SLC6A6	up	-21.87	152	-31.2	0.297311
hsa-miR-6769b-3p	down	chr13_40560860_40522553_-38307-FOXO1	up	-26.96	166	-30.9	0.946792	hsa-miR-6769b-3p	down	SLC6A8	up	-26.34	156	-28.8	0.224235
hsa-miR-6769b-3p	down	chr13_40560860_40522553_-38307-FOXO1	up	-26.96	166	-30.9	0.946792	hsa-miR-6769b-3p	down	TGM2	up	-28.44	160	-34.8	0.024367
hsa-miR-6769b-3p	down	chr13_40560860_40522553_-38307-FOXO1	up	-26.96	166	-30.9	0.946792	hsa-miR-6769b-3p	down	C10orf10	up	-30.27	152	-27.9	0.257113
hsa-miR-6769b-3p	down	chr13_40560860_40522553_-38307-FOXO1	up	-26.96	166	-30.9	0.946792	hsa-miR-6769b-3p	down	DDN	up	-22.44	154	-31.8	0.07718
hsa-miR-6769b-3p	down	chr13_40560860_40522553_-38307-FOXO1	up	-26.96	166	-30.9	0.946792	hsa-miR-6769b-3p	down	PHC2	up	-38.23	179	-40.5	0.001101
hsa-miR-6769b-3p	down	chr13_40560860_40522553_-38307-FOXO1	up	-26.96	166	-30.9	0.946792	hsa-miR-6769b-3p	down	EPHB1	up	-20.37	156	-30.5	0.108427
hsa-miR-6769b-3p	down	chr13_40560860_40522553_-38307-FOXO1	up	-26.96	166	-30.9	0.946792	hsa-miR-6769b-3p	down	FMN1	up	-29.22	158	-36.2	0.1036
hsa-miR-6769b-3p	down	chr13_40560860_40522553_-38307-FOXO1	up	-26.96	166	-30.9	0.946792	hsa-miR-6769b-3p	down	CLEC5A	up	-22.9	153	-26.8	0.734531
hsa-miR-6769b-3p	down	chr13_40560860_40522553_-38307-FOXO1	up	-26.96	166	-30.9	0.946792	hsa-miR-6769b-3p	down	STAC2	up	-31.77	160	-35.3	0.019587
hsa-miR-6769b-3p	down	chr13_40560860_40522553_-38307-FOXO1	up	-26.96	166	-30.9	0.946792	hsa-miR-6769b-3p	down	DIO3	up	-24.81	161	-28.7	0.168765
hsa-miR-6769b-3p	down	chr13_40560860_40522553_-38307-FOXO1	up	-26.96	166	-30.9	0.946792	hsa-miR-6769b-3p	down	LDLR	up	-33.38	171	-35.6	0.028609
hsa-miR-6769b-3p	down	chr13_40560860_40522553_-38307-FOXO1	up	-26.96	166	-30.9	0.946792	hsa-miR-6769b-3p	down	HIPK2	up	-24.31	155	-36.6	0.118094
hsa-miR-6769b-3p	down	chr13_40560860_40522553_-38307-FOXO1	up	-26.96	166	-30.9	0.946792	hsa-miR-6769b-3p	down	SAA2	up	-25.51	157	-33.5	0.041252
hsa-miR-6769b-3p	down	chr13_40560860_40522553_-38307-FOXO1	up	-26.96	166	-30.9	0.946792	hsa-miR-6769b-3p	down	MMP14	up	-28.07	153	-34.5	0.023392
hsa-miR-6769b-3p	down	chr13_40560860_40522553_-38307-FOXO1	up	-26.96	166	-30.9	0.946792	hsa-miR-6769b-3p	down	C17orf100	up	-22.96	151	-27.6	0.260763
hsa-miR-6769b-3p	down	chr13_40560860_40522553_-38307-FOXO1	up	-26.96	166	-30.9	0.946792	hsa-miR-6769b-3p	down	EIF5AL1	up	-22.67	156	-34.4	0.067231
hsa-miR-6769b-3p	down	chr13_40560860_40522553_-38307-FOXO1	up	-26.96	166	-30.9	0.946792	hsa-miR-6769b-3p	down	ZNF395	up	-23.08	161	-34.8	0.053153
hsa-miR-6769b-3p	down	chr20_32371874_32366384_+5490-ASXL1	up	-30.84	156	-32.2	0.263751	hsa-miR-6769b-3p	down	B4GALT1	up	-27.79	157	-30	0.298783
hsa-miR-6769b-3p	down	chr20_32371874_32366384_+5490-ASXL1	up	-30.84	156	-32.2	0.263751	hsa-miR-6769b-3p	down	NDRG1	up	-26.97	155	-31	0.118013
hsa-miR-6769b-3p	down	chr20_32371874_32366384_+5490-ASXL1	up	-30.84	156	-32.2	0.263751	hsa-miR-6769b-3p	down	TNC	up	-20.62	154	-32.5	0.014346
hsa-miR-6769b-3p	down	chr20_32371874_32366384_+5490-ASXL1	up	-30.84	156	-32.2	0.263751	hsa-miR-6769b-3p	down	RASSF5	up	-20.28	150	-25.5	0.852949
hsa-miR-6769b-3p	down	chr20_32371874_32366384_+5490-ASXL1	up	-30.84	156	-32.2	0.263751	hsa-miR-6769b-3p	down	APLN	up	-27.41	163	-36.2	0.024119
hsa-miR-6769b-3p	down	chr20_32371874_32366384_+5490-ASXL1	up	-30.84	156	-32.2	0.263751	hsa-miR-6769b-3p	down	FBXO32	up	-24.7	152	-27.9	0.812772
hsa-miR-6769b-3p	down	chr20_32371874_32366384_+5490-ASXL1	up	-30.84	156	-32.2	0.263751	hsa-miR-6769b-3p	down	CCR1	up	-29.76	166	-34.4	0.023896
hsa-miR-6769b-3p	down	chr20_32371874_32366384_+5490-ASXL1	up	-30.84	156	-32.2	0.263751	hsa-miR-6769b-3p	down	LIF	up	-30.16	170	-32.5	0.135445
hsa-miR-6769b-3p	down	chr20_32371874_32366384_+5490-ASXL1	up	-30.84	156	-32.2	0.263751	hsa-miR-6769b-3p	down	RELT	up	-23.27	163	-31.8	0.101996
hsa-miR-6769b-3p	down	chr20_32371874_32366384_+5490-ASXL1	up	-30.84	156	-32.2	0.263751	hsa-miR-6769b-3p	down	SLC6A6	up	-21.87	152	-31.2	0.297311
hsa-miR-6769b-3p	down	chr20_32371874_32366384_+5490-ASXL1	up	-30.84	156	-32.2	0.263751	hsa-miR-6769b-3p	down	SLC6A8	up	-26.34	156	-28.8	0.224235
hsa-miR-6769b-3p	down	chr20_32371874_32366384_+5490-ASXL1	up	-30.84	156	-32.2	0.263751	hsa-miR-6769b-3p	down	TGM2	up	-28.44	160	-34.8	0.024367
hsa-miR-6769b-3p	down	chr20_32371874_32366384_+5490-ASXL1	up	-30.84	156	-32.2	0.263751	hsa-miR-6769b-3p	down	C10orf10	up	-30.27	152	-27.9	0.257113
hsa-miR-6769b-3p	down	chr20_32371874_32366384_+5490-ASXL1	up	-30.84	156	-32.2	0.263751	hsa-miR-6769b-3p	down	DDN	up	-22.44	154	-31.8	0.07718
hsa-miR-6769b-3p	down	chr20_32371874_32366384_+5490-ASXL1	up	-30.84	156	-32.2	0.263751	hsa-miR-6769b-3p	down	PHC2	up	-38.23	179	-40.5	0.001101
hsa-miR-6769b-3p	down	chr20_32371874_32366384_+5490-ASXL1	up	-30.84	156	-32.2	0.263751	hsa-miR-6769b-3p	down	EPHB1	up	-20.37	156	-30.5	0.108427
hsa-miR-6769b-3p	down	chr20_32371874_32366384_+5490-ASXL1	up	-30.84	156	-32.2	0.263751	hsa-miR-6769b-3p	down	FMN1	up	-29.22	158	-36.2	0.1036
hsa-miR-6769b-3p	down	chr20_32371874_32366384_+5490-ASXL1	up	-30.84	156	-32.2	0.263751	hsa-miR-6769b-3p	down	CLEC5A	up	-22.9	153	-26.8	0.734531
hsa-miR-6769b-3p	down	chr20_32371874_32366384_+5490-ASXL1	up	-30.84	156	-32.2	0.263751	hsa-miR-6769b-3p	down	STAC2	up	-31.77	160	-35.3	0.019587
hsa-miR-6769b-3p	down	chr20_32371874_32366384_+5490-ASXL1	up	-30.84	156	-32.2	0.263751	hsa-miR-6769b-3p	down	DIO3	up	-24.81	161	-28.7	0.168765
hsa-miR-6769b-3p	down	chr20_32371874_32366384_+5490-ASXL1	up	-30.84	156	-32.2	0.263751	hsa-miR-6769b-3p	down	LDLR	up	-33.38	171	-35.6	0.028609
hsa-miR-6769b-3p	down	chr20_32371874_32366384_+5490-ASXL1	up	-30.84	156	-32.2	0.263751	hsa-miR-6769b-3p	down	HIPK2	up	-24.31	155	-36.6	0.118094
hsa-miR-6769b-3p	down	chr20_32371874_32366384_+5490-ASXL1	up	-30.84	156	-32.2	0.263751	hsa-miR-6769b-3p	down	SAA2	up	-25.51	157	-33.5	0.041252
hsa-miR-6769b-3p	down	chr20_32371874_32366384_+5490-ASXL1	up	-30.84	156	-32.2	0.263751	hsa-miR-6769b-3p	down	MMP14	up	-28.07	153	-34.5	0.023392
hsa-miR-6769b-3p	down	chr20_32371874_32366384_+5490-ASXL1	up	-30.84	156	-32.2	0.263751	hsa-miR-6769b-3p	down	C17orf100	up	-22.96	151	-27.6	0.260763
hsa-miR-6769b-3p	down	chr20_32371874_32366384_+5490-ASXL1	up	-30.84	156	-32.2	0.263751	hsa-miR-6769b-3p	down	EIF5AL1	up	-22.67	156	-34.4	0.067231
hsa-miR-6769b-3p	down	chr20_32371874_32366384_+5490-ASXL1	up	-30.84	156	-32.2	0.263751	hsa-miR-6769b-3p	down	ZNF395	up	-23.08	161	-34.8	0.053153
hsa-miR-6769b-3p	down	chr7_92333720_92294889_+38831-ANKIB1	up	-24.2	159	-28.4	0.999004	hsa-miR-6769b-3p	down	B4GALT1	up	-27.79	157	-30	0.298783
hsa-miR-6769b-3p	down	chr7_92333720_92294889_+38831-ANKIB1	up	-24.2	159	-28.4	0.999004	hsa-miR-6769b-3p	down	NDRG1	up	-26.97	155	-31	0.118013
hsa-miR-6769b-3p	down	chr7_92333720_92294889_+38831-ANKIB1	up	-24.2	159	-28.4	0.999004	hsa-miR-6769b-3p	down	TNC	up	-20.62	154	-32.5	0.014346
hsa-miR-6769b-3p	down	chr7_92333720_92294889_+38831-ANKIB1	up	-24.2	159	-28.4	0.999004	hsa-miR-6769b-3p	down	RASSF5	up	-20.28	150	-25.5	0.852949
hsa-miR-6769b-3p	down	chr7_92333720_92294889_+38831-ANKIB1	up	-24.2	159	-28.4	0.999004	hsa-miR-6769b-3p	down	APLN	up	-27.41	163	-36.2	0.024119
hsa-miR-6769b-3p	down	chr7_92333720_92294889_+38831-ANKIB1	up	-24.2	159	-28.4	0.999004	hsa-miR-6769b-3p	down	FBXO32	up	-24.7	152	-27.9	0.812772
hsa-miR-6769b-3p	down	chr7_92333720_92294889_+38831-ANKIB1	up	-24.2	159	-28.4	0.999004	hsa-miR-6769b-3p	down	CCR1	up	-29.76	166	-34.4	0.023896
hsa-miR-6769b-3p	down	chr7_92333720_92294889_+38831-ANKIB1	up	-24.2	159	-28.4	0.999004	hsa-miR-6769b-3p	down	LIF	up	-30.16	170	-32.5	0.135445
hsa-miR-6769b-3p	down	chr7_92333720_92294889_+38831-ANKIB1	up	-24.2	159	-28.4	0.999004	hsa-miR-6769b-3p	down	RELT	up	-23.27	163	-31.8	0.101996
hsa-miR-6769b-3p	down	chr7_92333720_92294889_+38831-ANKIB1	up	-24.2	159	-28.4	0.999004	hsa-miR-6769b-3p	down	SLC6A6	up	-21.87	152	-31.2	0.297311
hsa-miR-6769b-3p	down	chr7_92333720_92294889_+38831-ANKIB1	up	-24.2	159	-28.4	0.999004	hsa-miR-6769b-3p	down	SLC6A8	up	-26.34	156	-28.8	0.224235
hsa-miR-6769b-3p	down	chr7_92333720_92294889_+38831-ANKIB1	up	-24.2	159	-28.4	0.999004	hsa-miR-6769b-3p	down	TGM2	up	-28.44	160	-34.8	0.024367
hsa-miR-6769b-3p	down	chr7_92333720_92294889_+38831-ANKIB1	up	-24.2	159	-28.4	0.999004	hsa-miR-6769b-3p	down	C10orf10	up	-30.27	152	-27.9	0.257113
hsa-miR-6769b-3p	down	chr7_92333720_92294889_+38831-ANKIB1	up	-24.2	159	-28.4	0.999004	hsa-miR-6769b-3p	down	DDN	up	-22.44	154	-31.8	0.07718
hsa-miR-6769b-3p	down	chr7_92333720_92294889_+38831-ANKIB1	up	-24.2	159	-28.4	0.999004	hsa-miR-6769b-3p	down	PHC2	up	-38.23	179	-40.5	0.001101
hsa-miR-6769b-3p	down	chr7_92333720_92294889_+38831-ANKIB1	up	-24.2	159	-28.4	0.999004	hsa-miR-6769b-3p	down	EPHB1	up	-20.37	156	-30.5	0.108427
hsa-miR-6769b-3p	down	chr7_92333720_92294889_+38831-ANKIB1	up	-24.2	159	-28.4	0.999004	hsa-miR-6769b-3p	down	FMN1	up	-29.22	158	-36.2	0.1036
hsa-miR-6769b-3p	down	chr7_92333720_92294889_+38831-ANKIB1	up	-24.2	159	-28.4	0.999004	hsa-miR-6769b-3p	down	CLEC5A	up	-22.9	153	-26.8	0.734531
hsa-miR-6769b-3p	down	chr7_92333720_92294889_+38831-ANKIB1	up	-24.2	159	-28.4	0.999004	hsa-miR-6769b-3p	down	STAC2	up	-31.77	160	-35.3	0.019587
hsa-miR-6769b-3p	down	chr7_92333720_92294889_+38831-ANKIB1	up	-24.2	159	-28.4	0.999004	hsa-miR-6769b-3p	down	DIO3	up	-24.81	161	-28.7	0.168765
hsa-miR-6769b-3p	down	chr7_92333720_92294889_+38831-ANKIB1	up	-24.2	159	-28.4	0.999004	hsa-miR-6769b-3p	down	LDLR	up	-33.38	171	-35.6	0.028609
hsa-miR-6769b-3p	down	chr7_92333720_92294889_+38831-ANKIB1	up	-24.2	159	-28.4	0.999004	hsa-miR-6769b-3p	down	HIPK2	up	-24.31	155	-36.6	0.118094
hsa-miR-6769b-3p	down	chr7_92333720_92294889_+38831-ANKIB1	up	-24.2	159	-28.4	0.999004	hsa-miR-6769b-3p	down	SAA2	up	-25.51	157	-33.5	0.041252
hsa-miR-6769b-3p	down	chr7_92333720_92294889_+38831-ANKIB1	up	-24.2	159	-28.4	0.999004	hsa-miR-6769b-3p	down	MMP14	up	-28.07	153	-34.5	0.023392
hsa-miR-6769b-3p	down	chr7_92333720_92294889_+38831-ANKIB1	up	-24.2	159	-28.4	0.999004	hsa-miR-6769b-3p	down	C17orf100	up	-22.96	151	-27.6	0.260763
hsa-miR-6769b-3p	down	chr7_92333720_92294889_+38831-ANKIB1	up	-24.2	159	-28.4	0.999004	hsa-miR-6769b-3p	down	EIF5AL1	up	-22.67	156	-34.4	0.067231
hsa-miR-6769b-3p	down	chr7_92333720_92294889_+38831-ANKIB1	up	-24.2	159	-28.4	0.999004	hsa-miR-6769b-3p	down	ZNF395	up	-23.08	161	-34.8	0.053153
hsa-miR-6769b-3p	down	chr14_69149503_69122217_-27286-DCAF5	up	-20.29	156	-33.8	0.559029	hsa-miR-6769b-3p	down	B4GALT1	up	-27.79	157	-30	0.298783
hsa-miR-6769b-3p	down	chr14_69149503_69122217_-27286-DCAF5	up	-20.29	156	-33.8	0.559029	hsa-miR-6769b-3p	down	NDRG1	up	-26.97	155	-31	0.118013
hsa-miR-6769b-3p	down	chr14_69149503_69122217_-27286-DCAF5	up	-20.29	156	-33.8	0.559029	hsa-miR-6769b-3p	down	TNC	up	-20.62	154	-32.5	0.014346
hsa-miR-6769b-3p	down	chr14_69149503_69122217_-27286-DCAF5	up	-20.29	156	-33.8	0.559029	hsa-miR-6769b-3p	down	RASSF5	up	-20.28	150	-25.5	0.852949
hsa-miR-6769b-3p	down	chr14_69149503_69122217_-27286-DCAF5	up	-20.29	156	-33.8	0.559029	hsa-miR-6769b-3p	down	APLN	up	-27.41	163	-36.2	0.024119
hsa-miR-6769b-3p	down	chr14_69149503_69122217_-27286-DCAF5	up	-20.29	156	-33.8	0.559029	hsa-miR-6769b-3p	down	FBXO32	up	-24.7	152	-27.9	0.812772
hsa-miR-6769b-3p	down	chr14_69149503_69122217_-27286-DCAF5	up	-20.29	156	-33.8	0.559029	hsa-miR-6769b-3p	down	CCR1	up	-29.76	166	-34.4	0.023896
hsa-miR-6769b-3p	down	chr14_69149503_69122217_-27286-DCAF5	up	-20.29	156	-33.8	0.559029	hsa-miR-6769b-3p	down	LIF	up	-30.16	170	-32.5	0.135445
hsa-miR-6769b-3p	down	chr14_69149503_69122217_-27286-DCAF5	up	-20.29	156	-33.8	0.559029	hsa-miR-6769b-3p	down	RELT	up	-23.27	163	-31.8	0.101996
hsa-miR-6769b-3p	down	chr14_69149503_69122217_-27286-DCAF5	up	-20.29	156	-33.8	0.559029	hsa-miR-6769b-3p	down	SLC6A6	up	-21.87	152	-31.2	0.297311
hsa-miR-6769b-3p	down	chr14_69149503_69122217_-27286-DCAF5	up	-20.29	156	-33.8	0.559029	hsa-miR-6769b-3p	down	SLC6A8	up	-26.34	156	-28.8	0.224235
hsa-miR-6769b-3p	down	chr14_69149503_69122217_-27286-DCAF5	up	-20.29	156	-33.8	0.559029	hsa-miR-6769b-3p	down	TGM2	up	-28.44	160	-34.8	0.024367
hsa-miR-6769b-3p	down	chr14_69149503_69122217_-27286-DCAF5	up	-20.29	156	-33.8	0.559029	hsa-miR-6769b-3p	down	C10orf10	up	-30.27	152	-27.9	0.257113
hsa-miR-6769b-3p	down	chr14_69149503_69122217_-27286-DCAF5	up	-20.29	156	-33.8	0.559029	hsa-miR-6769b-3p	down	DDN	up	-22.44	154	-31.8	0.07718
hsa-miR-6769b-3p	down	chr14_69149503_69122217_-27286-DCAF5	up	-20.29	156	-33.8	0.559029	hsa-miR-6769b-3p	down	PHC2	up	-38.23	179	-40.5	0.001101
hsa-miR-6769b-3p	down	chr14_69149503_69122217_-27286-DCAF5	up	-20.29	156	-33.8	0.559029	hsa-miR-6769b-3p	down	EPHB1	up	-20.37	156	-30.5	0.108427
hsa-miR-6769b-3p	down	chr14_69149503_69122217_-27286-DCAF5	up	-20.29	156	-33.8	0.559029	hsa-miR-6769b-3p	down	FMN1	up	-29.22	158	-36.2	0.1036
hsa-miR-6769b-3p	down	chr14_69149503_69122217_-27286-DCAF5	up	-20.29	156	-33.8	0.559029	hsa-miR-6769b-3p	down	CLEC5A	up	-22.9	153	-26.8	0.734531
hsa-miR-6769b-3p	down	chr14_69149503_69122217_-27286-DCAF5	up	-20.29	156	-33.8	0.559029	hsa-miR-6769b-3p	down	STAC2	up	-31.77	160	-35.3	0.019587
hsa-miR-6769b-3p	down	chr14_69149503_69122217_-27286-DCAF5	up	-20.29	156	-33.8	0.559029	hsa-miR-6769b-3p	down	DIO3	up	-24.81	161	-28.7	0.168765
hsa-miR-6769b-3p	down	chr14_69149503_69122217_-27286-DCAF5	up	-20.29	156	-33.8	0.559029	hsa-miR-6769b-3p	down	LDLR	up	-33.38	171	-35.6	0.028609
hsa-miR-6769b-3p	down	chr14_69149503_69122217_-27286-DCAF5	up	-20.29	156	-33.8	0.559029	hsa-miR-6769b-3p	down	HIPK2	up	-24.31	155	-36.6	0.118094
hsa-miR-6769b-3p	down	chr14_69149503_69122217_-27286-DCAF5	up	-20.29	156	-33.8	0.559029	hsa-miR-6769b-3p	down	SAA2	up	-25.51	157	-33.5	0.041252
hsa-miR-6769b-3p	down	chr14_69149503_69122217_-27286-DCAF5	up	-20.29	156	-33.8	0.559029	hsa-miR-6769b-3p	down	MMP14	up	-28.07	153	-34.5	0.023392
hsa-miR-6769b-3p	down	chr14_69149503_69122217_-27286-DCAF5	up	-20.29	156	-33.8	0.559029	hsa-miR-6769b-3p	down	C17orf100	up	-22.96	151	-27.6	0.260763
hsa-miR-6769b-3p	down	chr14_69149503_69122217_-27286-DCAF5	up	-20.29	156	-33.8	0.559029	hsa-miR-6769b-3p	down	EIF5AL1	up	-22.67	156	-34.4	0.067231
hsa-miR-6769b-3p	down	chr14_69149503_69122217_-27286-DCAF5	up	-20.29	156	-33.8	0.559029	hsa-miR-6769b-3p	down	ZNF395	up	-23.08	161	-34.8	0.053153
hsa-miR-6769b-3p	down	chr1_77068843_77044204_+24639-ST6GALNAC5	up	-20.07	152	-31.3	0.833802	hsa-miR-6769b-3p	down	B4GALT1	up	-27.79	157	-30	0.298783
hsa-miR-6769b-3p	down	chr1_77068843_77044204_+24639-ST6GALNAC5	up	-20.07	152	-31.3	0.833802	hsa-miR-6769b-3p	down	NDRG1	up	-26.97	155	-31	0.118013
hsa-miR-6769b-3p	down	chr1_77068843_77044204_+24639-ST6GALNAC5	up	-20.07	152	-31.3	0.833802	hsa-miR-6769b-3p	down	TNC	up	-20.62	154	-32.5	0.014346
hsa-miR-6769b-3p	down	chr1_77068843_77044204_+24639-ST6GALNAC5	up	-20.07	152	-31.3	0.833802	hsa-miR-6769b-3p	down	RASSF5	up	-20.28	150	-25.5	0.852949
hsa-miR-6769b-3p	down	chr1_77068843_77044204_+24639-ST6GALNAC5	up	-20.07	152	-31.3	0.833802	hsa-miR-6769b-3p	down	APLN	up	-27.41	163	-36.2	0.024119
hsa-miR-6769b-3p	down	chr1_77068843_77044204_+24639-ST6GALNAC5	up	-20.07	152	-31.3	0.833802	hsa-miR-6769b-3p	down	FBXO32	up	-24.7	152	-27.9	0.812772
hsa-miR-6769b-3p	down	chr1_77068843_77044204_+24639-ST6GALNAC5	up	-20.07	152	-31.3	0.833802	hsa-miR-6769b-3p	down	CCR1	up	-29.76	166	-34.4	0.023896
hsa-miR-6769b-3p	down	chr1_77068843_77044204_+24639-ST6GALNAC5	up	-20.07	152	-31.3	0.833802	hsa-miR-6769b-3p	down	LIF	up	-30.16	170	-32.5	0.135445
hsa-miR-6769b-3p	down	chr1_77068843_77044204_+24639-ST6GALNAC5	up	-20.07	152	-31.3	0.833802	hsa-miR-6769b-3p	down	RELT	up	-23.27	163	-31.8	0.101996
hsa-miR-6769b-3p	down	chr1_77068843_77044204_+24639-ST6GALNAC5	up	-20.07	152	-31.3	0.833802	hsa-miR-6769b-3p	down	SLC6A6	up	-21.87	152	-31.2	0.297311
hsa-miR-6769b-3p	down	chr1_77068843_77044204_+24639-ST6GALNAC5	up	-20.07	152	-31.3	0.833802	hsa-miR-6769b-3p	down	SLC6A8	up	-26.34	156	-28.8	0.224235
hsa-miR-6769b-3p	down	chr1_77068843_77044204_+24639-ST6GALNAC5	up	-20.07	152	-31.3	0.833802	hsa-miR-6769b-3p	down	TGM2	up	-28.44	160	-34.8	0.024367
hsa-miR-6769b-3p	down	chr1_77068843_77044204_+24639-ST6GALNAC5	up	-20.07	152	-31.3	0.833802	hsa-miR-6769b-3p	down	C10orf10	up	-30.27	152	-27.9	0.257113
hsa-miR-6769b-3p	down	chr1_77068843_77044204_+24639-ST6GALNAC5	up	-20.07	152	-31.3	0.833802	hsa-miR-6769b-3p	down	DDN	up	-22.44	154	-31.8	0.07718
hsa-miR-6769b-3p	down	chr1_77068843_77044204_+24639-ST6GALNAC5	up	-20.07	152	-31.3	0.833802	hsa-miR-6769b-3p	down	PHC2	up	-38.23	179	-40.5	0.001101
hsa-miR-6769b-3p	down	chr1_77068843_77044204_+24639-ST6GALNAC5	up	-20.07	152	-31.3	0.833802	hsa-miR-6769b-3p	down	EPHB1	up	-20.37	156	-30.5	0.108427
hsa-miR-6769b-3p	down	chr1_77068843_77044204_+24639-ST6GALNAC5	up	-20.07	152	-31.3	0.833802	hsa-miR-6769b-3p	down	FMN1	up	-29.22	158	-36.2	0.1036
hsa-miR-6769b-3p	down	chr1_77068843_77044204_+24639-ST6GALNAC5	up	-20.07	152	-31.3	0.833802	hsa-miR-6769b-3p	down	CLEC5A	up	-22.9	153	-26.8	0.734531
hsa-miR-6769b-3p	down	chr1_77068843_77044204_+24639-ST6GALNAC5	up	-20.07	152	-31.3	0.833802	hsa-miR-6769b-3p	down	STAC2	up	-31.77	160	-35.3	0.019587
hsa-miR-6769b-3p	down	chr1_77068843_77044204_+24639-ST6GALNAC5	up	-20.07	152	-31.3	0.833802	hsa-miR-6769b-3p	down	DIO3	up	-24.81	161	-28.7	0.168765
hsa-miR-6769b-3p	down	chr1_77068843_77044204_+24639-ST6GALNAC5	up	-20.07	152	-31.3	0.833802	hsa-miR-6769b-3p	down	LDLR	up	-33.38	171	-35.6	0.028609
hsa-miR-6769b-3p	down	chr1_77068843_77044204_+24639-ST6GALNAC5	up	-20.07	152	-31.3	0.833802	hsa-miR-6769b-3p	down	HIPK2	up	-24.31	155	-36.6	0.118094
hsa-miR-6769b-3p	down	chr1_77068843_77044204_+24639-ST6GALNAC5	up	-20.07	152	-31.3	0.833802	hsa-miR-6769b-3p	down	SAA2	up	-25.51	157	-33.5	0.041252
hsa-miR-6769b-3p	down	chr1_77068843_77044204_+24639-ST6GALNAC5	up	-20.07	152	-31.3	0.833802	hsa-miR-6769b-3p	down	MMP14	up	-28.07	153	-34.5	0.023392
hsa-miR-6769b-3p	down	chr1_77068843_77044204_+24639-ST6GALNAC5	up	-20.07	152	-31.3	0.833802	hsa-miR-6769b-3p	down	C17orf100	up	-22.96	151	-27.6	0.260763
hsa-miR-6769b-3p	down	chr1_77068843_77044204_+24639-ST6GALNAC5	up	-20.07	152	-31.3	0.833802	hsa-miR-6769b-3p	down	EIF5AL1	up	-22.67	156	-34.4	0.067231
hsa-miR-6769b-3p	down	chr1_77068843_77044204_+24639-ST6GALNAC5	up	-20.07	152	-31.3	0.833802	hsa-miR-6769b-3p	down	ZNF395	up	-23.08	161	-34.8	0.053153
hsa-miR-6769b-3p	down	chr14_76059373_76031955_+27418-IFT43	up	-20.34	157	-32.8	0.687759	hsa-miR-6769b-3p	down	B4GALT1	up	-27.79	157	-30	0.298783
hsa-miR-6769b-3p	down	chr14_76059373_76031955_+27418-IFT43	up	-20.34	157	-32.8	0.687759	hsa-miR-6769b-3p	down	NDRG1	up	-26.97	155	-31	0.118013
hsa-miR-6769b-3p	down	chr14_76059373_76031955_+27418-IFT43	up	-20.34	157	-32.8	0.687759	hsa-miR-6769b-3p	down	TNC	up	-20.62	154	-32.5	0.014346
hsa-miR-6769b-3p	down	chr14_76059373_76031955_+27418-IFT43	up	-20.34	157	-32.8	0.687759	hsa-miR-6769b-3p	down	RASSF5	up	-20.28	150	-25.5	0.852949
hsa-miR-6769b-3p	down	chr14_76059373_76031955_+27418-IFT43	up	-20.34	157	-32.8	0.687759	hsa-miR-6769b-3p	down	APLN	up	-27.41	163	-36.2	0.024119
hsa-miR-6769b-3p	down	chr14_76059373_76031955_+27418-IFT43	up	-20.34	157	-32.8	0.687759	hsa-miR-6769b-3p	down	FBXO32	up	-24.7	152	-27.9	0.812772
hsa-miR-6769b-3p	down	chr14_76059373_76031955_+27418-IFT43	up	-20.34	157	-32.8	0.687759	hsa-miR-6769b-3p	down	CCR1	up	-29.76	166	-34.4	0.023896
hsa-miR-6769b-3p	down	chr14_76059373_76031955_+27418-IFT43	up	-20.34	157	-32.8	0.687759	hsa-miR-6769b-3p	down	LIF	up	-30.16	170	-32.5	0.135445
hsa-miR-6769b-3p	down	chr14_76059373_76031955_+27418-IFT43	up	-20.34	157	-32.8	0.687759	hsa-miR-6769b-3p	down	RELT	up	-23.27	163	-31.8	0.101996
hsa-miR-6769b-3p	down	chr14_76059373_76031955_+27418-IFT43	up	-20.34	157	-32.8	0.687759	hsa-miR-6769b-3p	down	SLC6A6	up	-21.87	152	-31.2	0.297311
hsa-miR-6769b-3p	down	chr14_76059373_76031955_+27418-IFT43	up	-20.34	157	-32.8	0.687759	hsa-miR-6769b-3p	down	SLC6A8	up	-26.34	156	-28.8	0.224235
hsa-miR-6769b-3p	down	chr14_76059373_76031955_+27418-IFT43	up	-20.34	157	-32.8	0.687759	hsa-miR-6769b-3p	down	TGM2	up	-28.44	160	-34.8	0.024367
hsa-miR-6769b-3p	down	chr14_76059373_76031955_+27418-IFT43	up	-20.34	157	-32.8	0.687759	hsa-miR-6769b-3p	down	C10orf10	up	-30.27	152	-27.9	0.257113
hsa-miR-6769b-3p	down	chr14_76059373_76031955_+27418-IFT43	up	-20.34	157	-32.8	0.687759	hsa-miR-6769b-3p	down	DDN	up	-22.44	154	-31.8	0.07718
hsa-miR-6769b-3p	down	chr14_76059373_76031955_+27418-IFT43	up	-20.34	157	-32.8	0.687759	hsa-miR-6769b-3p	down	PHC2	up	-38.23	179	-40.5	0.001101
hsa-miR-6769b-3p	down	chr14_76059373_76031955_+27418-IFT43	up	-20.34	157	-32.8	0.687759	hsa-miR-6769b-3p	down	EPHB1	up	-20.37	156	-30.5	0.108427
hsa-miR-6769b-3p	down	chr14_76059373_76031955_+27418-IFT43	up	-20.34	157	-32.8	0.687759	hsa-miR-6769b-3p	down	FMN1	up	-29.22	158	-36.2	0.1036
hsa-miR-6769b-3p	down	chr14_76059373_76031955_+27418-IFT43	up	-20.34	157	-32.8	0.687759	hsa-miR-6769b-3p	down	CLEC5A	up	-22.9	153	-26.8	0.734531
hsa-miR-6769b-3p	down	chr14_76059373_76031955_+27418-IFT43	up	-20.34	157	-32.8	0.687759	hsa-miR-6769b-3p	down	STAC2	up	-31.77	160	-35.3	0.019587
hsa-miR-6769b-3p	down	chr14_76059373_76031955_+27418-IFT43	up	-20.34	157	-32.8	0.687759	hsa-miR-6769b-3p	down	DIO3	up	-24.81	161	-28.7	0.168765
hsa-miR-6769b-3p	down	chr14_76059373_76031955_+27418-IFT43	up	-20.34	157	-32.8	0.687759	hsa-miR-6769b-3p	down	LDLR	up	-33.38	171	-35.6	0.028609
hsa-miR-6769b-3p	down	chr14_76059373_76031955_+27418-IFT43	up	-20.34	157	-32.8	0.687759	hsa-miR-6769b-3p	down	HIPK2	up	-24.31	155	-36.6	0.118094
hsa-miR-6769b-3p	down	chr14_76059373_76031955_+27418-IFT43	up	-20.34	157	-32.8	0.687759	hsa-miR-6769b-3p	down	SAA2	up	-25.51	157	-33.5	0.041252
hsa-miR-6769b-3p	down	chr14_76059373_76031955_+27418-IFT43	up	-20.34	157	-32.8	0.687759	hsa-miR-6769b-3p	down	MMP14	up	-28.07	153	-34.5	0.023392
hsa-miR-6769b-3p	down	chr14_76059373_76031955_+27418-IFT43	up	-20.34	157	-32.8	0.687759	hsa-miR-6769b-3p	down	C17orf100	up	-22.96	151	-27.6	0.260763
hsa-miR-6769b-3p	down	chr14_76059373_76031955_+27418-IFT43	up	-20.34	157	-32.8	0.687759	hsa-miR-6769b-3p	down	EIF5AL1	up	-22.67	156	-34.4	0.067231
hsa-miR-6769b-3p	down	chr14_76059373_76031955_+27418-IFT43	up	-20.34	157	-32.8	0.687759	hsa-miR-6769b-3p	down	ZNF395	up	-23.08	161	-34.8	0.053153
hsa-miR-6769b-3p	down	chr6_77212053_77151201_-60852-na	up	-26.18	154	-37.4	0.388438	hsa-miR-6769b-3p	down	B4GALT1	up	-27.79	157	-30	0.298783
hsa-miR-6769b-3p	down	chr6_77212053_77151201_-60852-na	up	-26.18	154	-37.4	0.388438	hsa-miR-6769b-3p	down	NDRG1	up	-26.97	155	-31	0.118013
hsa-miR-6769b-3p	down	chr6_77212053_77151201_-60852-na	up	-26.18	154	-37.4	0.388438	hsa-miR-6769b-3p	down	TNC	up	-20.62	154	-32.5	0.014346
hsa-miR-6769b-3p	down	chr6_77212053_77151201_-60852-na	up	-26.18	154	-37.4	0.388438	hsa-miR-6769b-3p	down	RASSF5	up	-20.28	150	-25.5	0.852949
hsa-miR-6769b-3p	down	chr6_77212053_77151201_-60852-na	up	-26.18	154	-37.4	0.388438	hsa-miR-6769b-3p	down	APLN	up	-27.41	163	-36.2	0.024119
hsa-miR-6769b-3p	down	chr6_77212053_77151201_-60852-na	up	-26.18	154	-37.4	0.388438	hsa-miR-6769b-3p	down	FBXO32	up	-24.7	152	-27.9	0.812772
hsa-miR-6769b-3p	down	chr6_77212053_77151201_-60852-na	up	-26.18	154	-37.4	0.388438	hsa-miR-6769b-3p	down	CCR1	up	-29.76	166	-34.4	0.023896
hsa-miR-6769b-3p	down	chr6_77212053_77151201_-60852-na	up	-26.18	154	-37.4	0.388438	hsa-miR-6769b-3p	down	LIF	up	-30.16	170	-32.5	0.135445
hsa-miR-6769b-3p	down	chr6_77212053_77151201_-60852-na	up	-26.18	154	-37.4	0.388438	hsa-miR-6769b-3p	down	RELT	up	-23.27	163	-31.8	0.101996
hsa-miR-6769b-3p	down	chr6_77212053_77151201_-60852-na	up	-26.18	154	-37.4	0.388438	hsa-miR-6769b-3p	down	SLC6A6	up	-21.87	152	-31.2	0.297311
hsa-miR-6769b-3p	down	chr6_77212053_77151201_-60852-na	up	-26.18	154	-37.4	0.388438	hsa-miR-6769b-3p	down	SLC6A8	up	-26.34	156	-28.8	0.224235
hsa-miR-6769b-3p	down	chr6_77212053_77151201_-60852-na	up	-26.18	154	-37.4	0.388438	hsa-miR-6769b-3p	down	TGM2	up	-28.44	160	-34.8	0.024367
hsa-miR-6769b-3p	down	chr6_77212053_77151201_-60852-na	up	-26.18	154	-37.4	0.388438	hsa-miR-6769b-3p	down	C10orf10	up	-30.27	152	-27.9	0.257113
hsa-miR-6769b-3p	down	chr6_77212053_77151201_-60852-na	up	-26.18	154	-37.4	0.388438	hsa-miR-6769b-3p	down	DDN	up	-22.44	154	-31.8	0.07718
hsa-miR-6769b-3p	down	chr6_77212053_77151201_-60852-na	up	-26.18	154	-37.4	0.388438	hsa-miR-6769b-3p	down	PHC2	up	-38.23	179	-40.5	0.001101
hsa-miR-6769b-3p	down	chr6_77212053_77151201_-60852-na	up	-26.18	154	-37.4	0.388438	hsa-miR-6769b-3p	down	EPHB1	up	-20.37	156	-30.5	0.108427
hsa-miR-6769b-3p	down	chr6_77212053_77151201_-60852-na	up	-26.18	154	-37.4	0.388438	hsa-miR-6769b-3p	down	FMN1	up	-29.22	158	-36.2	0.1036
hsa-miR-6769b-3p	down	chr6_77212053_77151201_-60852-na	up	-26.18	154	-37.4	0.388438	hsa-miR-6769b-3p	down	CLEC5A	up	-22.9	153	-26.8	0.734531
hsa-miR-6769b-3p	down	chr6_77212053_77151201_-60852-na	up	-26.18	154	-37.4	0.388438	hsa-miR-6769b-3p	down	STAC2	up	-31.77	160	-35.3	0.019587
hsa-miR-6769b-3p	down	chr6_77212053_77151201_-60852-na	up	-26.18	154	-37.4	0.388438	hsa-miR-6769b-3p	down	DIO3	up	-24.81	161	-28.7	0.168765
hsa-miR-6769b-3p	down	chr6_77212053_77151201_-60852-na	up	-26.18	154	-37.4	0.388438	hsa-miR-6769b-3p	down	LDLR	up	-33.38	171	-35.6	0.028609
hsa-miR-6769b-3p	down	chr6_77212053_77151201_-60852-na	up	-26.18	154	-37.4	0.388438	hsa-miR-6769b-3p	down	HIPK2	up	-24.31	155	-36.6	0.118094
hsa-miR-6769b-3p	down	chr6_77212053_77151201_-60852-na	up	-26.18	154	-37.4	0.388438	hsa-miR-6769b-3p	down	SAA2	up	-25.51	157	-33.5	0.041252
hsa-miR-6769b-3p	down	chr6_77212053_77151201_-60852-na	up	-26.18	154	-37.4	0.388438	hsa-miR-6769b-3p	down	MMP14	up	-28.07	153	-34.5	0.023392
hsa-miR-6769b-3p	down	chr6_77212053_77151201_-60852-na	up	-26.18	154	-37.4	0.388438	hsa-miR-6769b-3p	down	C17orf100	up	-22.96	151	-27.6	0.260763
hsa-miR-6769b-3p	down	chr6_77212053_77151201_-60852-na	up	-26.18	154	-37.4	0.388438	hsa-miR-6769b-3p	down	EIF5AL1	up	-22.67	156	-34.4	0.067231
hsa-miR-6769b-3p	down	chr6_77212053_77151201_-60852-na	up	-26.18	154	-37.4	0.388438	hsa-miR-6769b-3p	down	ZNF395	up	-23.08	161	-34.8	0.053153
hsa-miR-5684	down	chr10_72715902_72708283_+7619-MCU	up	-32.01	182	-36.8	0.033848	hsa-miR-5684	down	PNMA2	up	-20.83	162	-29	0.267399
hsa-miR-5684	down	chr10_72715902_72708283_+7619-MCU	up	-32.01	182	-36.8	0.033848	hsa-miR-5684	down	TRAF3IP2	up	-24.2	166	-30.6	0.196479
hsa-miR-5684	down	chr10_72715902_72708283_+7619-MCU	up	-32.01	182	-36.8	0.033848	hsa-miR-5684	down	FAM169B	up	-24.79	162	-29.8	0.158122
hsa-miR-5684	down	chr13_19956611_19865471_+91140-LOC102724812	up	-27.51	174	-36.3	0.429136	hsa-miR-5684	down	PNMA2	up	-20.83	162	-29	0.267399
hsa-miR-5684	down	chr13_19956611_19865471_+91140-LOC102724812	up	-27.51	174	-36.3	0.429136	hsa-miR-5684	down	TRAF3IP2	up	-24.2	166	-30.6	0.196479
hsa-miR-5684	down	chr13_19956611_19865471_+91140-LOC102724812	up	-27.51	174	-36.3	0.429136	hsa-miR-5684	down	FAM169B	up	-24.79	162	-29.8	0.158122
hsa-miR-5684	down	chr2_24584560_24556015_+28545-NCOA1	up	-30.44	182	-35.4	0.232031	hsa-miR-5684	down	PNMA2	up	-20.83	162	-29	0.267399
hsa-miR-5684	down	chr2_24584560_24556015_+28545-NCOA1	up	-30.44	182	-35.4	0.232031	hsa-miR-5684	down	TRAF3IP2	up	-24.2	166	-30.6	0.196479
hsa-miR-5684	down	chr2_24584560_24556015_+28545-NCOA1	up	-30.44	182	-35.4	0.232031	hsa-miR-5684	down	FAM169B	up	-24.79	162	-29.8	0.158122
hsa-miR-5684	down	chr14_76059373_76031955_+27418-IFT43	up	-37.2	190	-41.5	0.025673	hsa-miR-5684	down	PNMA2	up	-20.83	162	-29	0.267399
hsa-miR-5684	down	chr14_76059373_76031955_+27418-IFT43	up	-37.2	190	-41.5	0.025673	hsa-miR-5684	down	TRAF3IP2	up	-24.2	166	-30.6	0.196479
hsa-miR-5684	down	chr14_76059373_76031955_+27418-IFT43	up	-37.2	190	-41.5	0.025673	hsa-miR-5684	down	FAM169B	up	-24.79	162	-29.8	0.158122
hsa-miR-5684	down	chr9_111011690_110972073_-39617-LPAR1	up	-22.6	166	-38.9	0.096755	hsa-miR-5684	down	PNMA2	up	-20.83	162	-29	0.267399
hsa-miR-5684	down	chr9_111011690_110972073_-39617-LPAR1	up	-22.6	166	-38.9	0.096755	hsa-miR-5684	down	TRAF3IP2	up	-24.2	166	-30.6	0.196479
hsa-miR-5684	down	chr9_111011690_110972073_-39617-LPAR1	up	-22.6	166	-38.9	0.096755	hsa-miR-5684	down	FAM169B	up	-24.79	162	-29.8	0.158122
hsa-miR-27a-3p	up	chr2_186099830_186081330_-18500-AC097500.2	down	-21.72	160	-26.7	0.99637	hsa-miR-27a-3p	up	ISLR	down	-25.3	166	-29	0.059048
hsa-miR-27a-3p	up	chr2_186099830_186081330_-18500-AC097500.2	down	-21.72	160	-26.7	0.99637	hsa-miR-27a-3p	up	TMEM150C	down	-20.13	161	-27.5	0.195631
hsa-miR-27a-3p	up	chr2_186099830_186081330_-18500-AC097500.2	down	-21.72	160	-26.7	0.99637	hsa-miR-27a-3p	up	AVPR1A	down	-22.08	159	-25.7	0.93799
hsa-miR-27a-3p	up	chr2_186099830_186081330_-18500-AC097500.2	down	-21.72	160	-26.7	0.99637	hsa-miR-27a-3p	up	FCRL6	down	-22.52	167	-28.1	0.043268
hsa-miR-27a-3p	up	chr2_186099830_186081330_-18500-AC097500.2	down	-21.72	160	-26.7	0.99637	hsa-miR-27a-3p	up	NPR3	down	-23.31	164	-26.5	0.873892
hsa-miR-27a-3p	up	chr2_186099830_186081330_-18500-AC097500.2	down	-21.72	160	-26.7	0.99637	hsa-miR-27a-3p	up	EBF3	down	-21.82	162	-25.2	0.84677
hsa-miR-27a-3p	up	chr2_186099830_186081330_-18500-AC097500.2	down	-21.72	160	-26.7	0.99637	hsa-miR-27a-3p	up	GPR133	down	-20.16	152	-30.5	0.130065
hsa-miR-27a-3p	up	chr2_186099830_186081330_-18500-AC097500.2	down	-21.72	160	-26.7	0.99637	hsa-miR-27a-3p	up	RCAN2	down	-22.69	159	-27	0.525323
hsa-miR-27a-3p	up	chr6_158314268_158282263_+32005-TULP4	down	-21.81	163	-28.3	0.99079	hsa-miR-27a-3p	up	ISLR	down	-25.3	166	-29	0.059048
hsa-miR-27a-3p	up	chr6_158314268_158282263_+32005-TULP4	down	-21.81	163	-28.3	0.99079	hsa-miR-27a-3p	up	TMEM150C	down	-20.13	161	-27.5	0.195631
hsa-miR-27a-3p	up	chr6_158314268_158282263_+32005-TULP4	down	-21.81	163	-28.3	0.99079	hsa-miR-27a-3p	up	AVPR1A	down	-22.08	159	-25.7	0.93799
hsa-miR-27a-3p	up	chr6_158314268_158282263_+32005-TULP4	down	-21.81	163	-28.3	0.99079	hsa-miR-27a-3p	up	FCRL6	down	-22.52	167	-28.1	0.043268
hsa-miR-27a-3p	up	chr6_158314268_158282263_+32005-TULP4	down	-21.81	163	-28.3	0.99079	hsa-miR-27a-3p	up	NPR3	down	-23.31	164	-26.5	0.873892
hsa-miR-27a-3p	up	chr6_158314268_158282263_+32005-TULP4	down	-21.81	163	-28.3	0.99079	hsa-miR-27a-3p	up	EBF3	down	-21.82	162	-25.2	0.84677
hsa-miR-27a-3p	up	chr6_158314268_158282263_+32005-TULP4	down	-21.81	163	-28.3	0.99079	hsa-miR-27a-3p	up	GPR133	down	-20.16	152	-30.5	0.130065
hsa-miR-27a-3p	up	chr6_158314268_158282263_+32005-TULP4	down	-21.81	163	-28.3	0.99079	hsa-miR-27a-3p	up	RCAN2	down	-22.69	159	-27	0.525323
hsa-miR-27a-3p	up	chr7_66286709_66240325_+46384-TPST1	down	-20.43	153	-26	0.390071	hsa-miR-27a-3p	up	ISLR	down	-25.3	166	-29	0.059048
hsa-miR-27a-3p	up	chr7_66286709_66240325_+46384-TPST1	down	-20.43	153	-26	0.390071	hsa-miR-27a-3p	up	TMEM150C	down	-20.13	161	-27.5	0.195631
hsa-miR-27a-3p	up	chr7_66286709_66240325_+46384-TPST1	down	-20.43	153	-26	0.390071	hsa-miR-27a-3p	up	AVPR1A	down	-22.08	159	-25.7	0.93799
hsa-miR-27a-3p	up	chr7_66286709_66240325_+46384-TPST1	down	-20.43	153	-26	0.390071	hsa-miR-27a-3p	up	FCRL6	down	-22.52	167	-28.1	0.043268
hsa-miR-27a-3p	up	chr7_66286709_66240325_+46384-TPST1	down	-20.43	153	-26	0.390071	hsa-miR-27a-3p	up	NPR3	down	-23.31	164	-26.5	0.873892
hsa-miR-27a-3p	up	chr7_66286709_66240325_+46384-TPST1	down	-20.43	153	-26	0.390071	hsa-miR-27a-3p	up	EBF3	down	-21.82	162	-25.2	0.84677
hsa-miR-27a-3p	up	chr7_66286709_66240325_+46384-TPST1	down	-20.43	153	-26	0.390071	hsa-miR-27a-3p	up	GPR133	down	-20.16	152	-30.5	0.130065
hsa-miR-27a-3p	up	chr7_66286709_66240325_+46384-TPST1	down	-20.43	153	-26	0.390071	hsa-miR-27a-3p	up	RCAN2	down	-22.69	159	-27	0.525323
hsa-miR-8077	up	chr3_146222092_146189799_-32293-PLSCR4	down	-25.4	165	-30.2	0.974838	hsa-miR-8077	up	PCSK2	down	-23.7	157	-29.6	0.353016
hsa-miR-8077	up	chr3_146222092_146189799_-32293-PLSCR4	down	-25.4	165	-30.2	0.974838	hsa-miR-8077	up	CLSTN2	down	-24.03	152	-30.4	0.192134
hsa-miR-8077	up	chr3_146222092_146189799_-32293-PLSCR4	down	-25.4	165	-30.2	0.974838	hsa-miR-8077	up	HSPA12B	down	-21.62	156	-27.9	0.243207
hsa-miR-8077	up	chr3_146222092_146189799_-32293-PLSCR4	down	-25.4	165	-30.2	0.974838	hsa-miR-8077	up	ROR2	down	-23.57	159	-30.5	0.095685
hsa-miR-8077	up	chr3_146222092_146189799_-32293-PLSCR4	down	-25.4	165	-30.2	0.974838	hsa-miR-8077	up	ABCG2	down	-25.6	165	-29.6	0.297843
hsa-miR-8077	up	chr3_146222092_146189799_-32293-PLSCR4	down	-25.4	165	-30.2	0.974838	hsa-miR-8077	up	FAIM2	down	-24.24	152	-33.4	0.130738
hsa-miR-8077	up	chr3_146222092_146189799_-32293-PLSCR4	down	-25.4	165	-30.2	0.974838	hsa-miR-8077	up	ENTPD1	down	-21.52	157	-29.6	0.846757
hsa-miR-8077	up	chr3_146222092_146189799_-32293-PLSCR4	down	-25.4	165	-30.2	0.974838	hsa-miR-8077	up	PNMAL2	down	-22.52	156	-32.8	0.101319
hsa-miR-8077	up	chr3_146222092_146189799_-32293-PLSCR4	down	-25.4	165	-30.2	0.974838	hsa-miR-8077	up	SLIT3	down	-28.69	163	-33.6	0.1606
hsa-miR-8077	up	chr3_146222092_146189799_-32293-PLSCR4	down	-25.4	165	-30.2	0.974838	hsa-miR-8077	up	KCNJ12	down	-29.76	158	-33.1	0.129059
hsa-miR-8077	up	chr3_146222092_146189799_-32293-PLSCR4	down	-25.4	165	-30.2	0.974838	hsa-miR-8077	up	GPD1	down	-23.7	154	-26.8	0.626746
hsa-miR-8077	up	chr3_146222092_146189799_-32293-PLSCR4	down	-25.4	165	-30.2	0.974838	hsa-miR-8077	up	HYAL1	down	-23.94	160	-27.2	0.189864
hsa-miR-8077	up	chr3_146222092_146189799_-32293-PLSCR4	down	-25.4	165	-30.2	0.974838	hsa-miR-8077	up	GRIK3	down	-21.9	151	-34.4	0.165235
hsa-miR-8077	up	chr3_146222092_146189799_-32293-PLSCR4	down	-25.4	165	-30.2	0.974838	hsa-miR-8077	up	KCNMA1	down	-22.49	164	-29.9	0.730129
hsa-miR-8077	up	chr3_146222092_146189799_-32293-PLSCR4	down	-25.4	165	-30.2	0.974838	hsa-miR-8077	up	FUT1	down	-23.06	159	-26.9	0.690942
hsa-miR-8077	up	chr3_146222092_146189799_-32293-PLSCR4	down	-25.4	165	-30.2	0.974838	hsa-miR-8077	up	CHADL	down	-27.99	159	-32.5	0.015926
hsa-miR-8077	up	chr3_146222092_146189799_-32293-PLSCR4	down	-25.4	165	-30.2	0.974838	hsa-miR-8077	up	ADD2	down	-27.29	161	-31	0.13279
hsa-miR-8077	up	chr3_146222092_146189799_-32293-PLSCR4	down	-25.4	165	-30.2	0.974838	hsa-miR-8077	up	NXN	down	-31.24	174	-35.4	0.021127
hsa-miR-8077	up	chr3_146222092_146189799_-32293-PLSCR4	down	-25.4	165	-30.2	0.974838	hsa-miR-8077	up	PCYT2	down	-29.8	161	-30.7	0.18243
hsa-miR-8077	up	chr3_146222092_146189799_-32293-PLSCR4	down	-25.4	165	-30.2	0.974838	hsa-miR-8077	up	EPHA5	down	-24.92	157	-28.5	0.299406
hsa-miR-8077	up	chr3_146222092_146189799_-32293-PLSCR4	down	-25.4	165	-30.2	0.974838	hsa-miR-8077	up	TSHZ2	down	-24.86	160	-31.9	0.458208
hsa-miR-8077	up	chr3_146222092_146189799_-32293-PLSCR4	down	-25.4	165	-30.2	0.974838	hsa-miR-8077	up	RALGPS1	down	-20.35	154	-31.3	0.331426
hsa-miR-8077	up	chr3_146222092_146189799_-32293-PLSCR4	down	-25.4	165	-30.2	0.974838	hsa-miR-8077	up	NUAK1	down	-25.17	151	-31.6	0.239972
hsa-miR-8077	up	chr3_146222092_146189799_-32293-PLSCR4	down	-25.4	165	-30.2	0.974838	hsa-miR-8077	up	PLP1	down	-25.23	156	-30.6	0.199136
hsa-miR-8077	up	chr3_146222092_146189799_-32293-PLSCR4	down	-25.4	165	-30.2	0.974838	hsa-miR-8077	up	MEOX1	down	-28.52	162	-31.6	0.095784
hsa-miR-8077	up	chr3_146222092_146189799_-32293-PLSCR4	down	-25.4	165	-30.2	0.974838	hsa-miR-8077	up	GIPC3	down	-25.64	150	-29.6	0.449212
hsa-miR-8077	up	chr3_146222092_146189799_-32293-PLSCR4	down	-25.4	165	-30.2	0.974838	hsa-miR-8077	up	CREB5	down	-21.51	159	-31.7	0.418032
hsa-miR-8077	up	chr3_146222092_146189799_-32293-PLSCR4	down	-25.4	165	-30.2	0.974838	hsa-miR-8077	up	HLA-DQA2	down	-21.6	154	-28.8	0.037877
hsa-miR-8077	up	chr3_146222092_146189799_-32293-PLSCR4	down	-25.4	165	-30.2	0.974838	hsa-miR-8077	up	ASAP3	down	-21.78	151	-33.2	0.039041
hsa-miR-8077	up	chr3_146222092_146189799_-32293-PLSCR4	down	-25.4	165	-30.2	0.974838	hsa-miR-8077	up	FABP3	down	-25.25	154	-29.1	0.089116
hsa-miR-8077	up	chr3_146222092_146189799_-32293-PLSCR4	down	-25.4	165	-30.2	0.974838	hsa-miR-8077	up	WNT5A	down	-26.37	152	-29.2	0.604606
hsa-miR-8077	up	chr3_146222092_146189799_-32293-PLSCR4	down	-25.4	165	-30.2	0.974838	hsa-miR-8077	up	C14orf132	down	-23.66	151	-27.3	0.137457
hsa-miR-8077	up	chr3_146222092_146189799_-32293-PLSCR4	down	-25.4	165	-30.2	0.974838	hsa-miR-8077	up	BEAN1	down	-29.26	165	-32.6	0.084838
hsa-miR-8077	up	chr3_146222092_146189799_-32293-PLSCR4	down	-25.4	165	-30.2	0.974838	hsa-miR-8077	up	C1orf95	down	-26.57	154	-31.3	0.490197
hsa-miR-8077	up	chr3_146222092_146189799_-32293-PLSCR4	down	-25.4	165	-30.2	0.974838	hsa-miR-8077	up	ALDH5A1	down	-25.21	161	-29	0.549849
hsa-miR-8077	up	chr3_146222092_146189799_-32293-PLSCR4	down	-25.4	165	-30.2	0.974838	hsa-miR-8077	up	CXXC4	down	-21.65	152	-25.3	0.982271
hsa-miR-8077	up	chrx_132283032_132239620_+43412-na	down	-24.64	157	-31.7	0.938793	hsa-miR-8077	up	PCSK2	down	-23.7	157	-29.6	0.353016
hsa-miR-8077	up	chrx_132283032_132239620_+43412-na	down	-24.64	157	-31.7	0.938793	hsa-miR-8077	up	CLSTN2	down	-24.03	152	-30.4	0.192134
hsa-miR-8077	up	chrx_132283032_132239620_+43412-na	down	-24.64	157	-31.7	0.938793	hsa-miR-8077	up	HSPA12B	down	-21.62	156	-27.9	0.243207
hsa-miR-8077	up	chrx_132283032_132239620_+43412-na	down	-24.64	157	-31.7	0.938793	hsa-miR-8077	up	ROR2	down	-23.57	159	-30.5	0.095685
hsa-miR-8077	up	chrx_132283032_132239620_+43412-na	down	-24.64	157	-31.7	0.938793	hsa-miR-8077	up	ABCG2	down	-25.6	165	-29.6	0.297843
hsa-miR-8077	up	chrx_132283032_132239620_+43412-na	down	-24.64	157	-31.7	0.938793	hsa-miR-8077	up	FAIM2	down	-24.24	152	-33.4	0.130738
hsa-miR-8077	up	chrx_132283032_132239620_+43412-na	down	-24.64	157	-31.7	0.938793	hsa-miR-8077	up	ENTPD1	down	-21.52	157	-29.6	0.846757
hsa-miR-8077	up	chrx_132283032_132239620_+43412-na	down	-24.64	157	-31.7	0.938793	hsa-miR-8077	up	PNMAL2	down	-22.52	156	-32.8	0.101319
hsa-miR-8077	up	chrx_132283032_132239620_+43412-na	down	-24.64	157	-31.7	0.938793	hsa-miR-8077	up	SLIT3	down	-28.69	163	-33.6	0.1606
hsa-miR-8077	up	chrx_132283032_132239620_+43412-na	down	-24.64	157	-31.7	0.938793	hsa-miR-8077	up	KCNJ12	down	-29.76	158	-33.1	0.129059
hsa-miR-8077	up	chrx_132283032_132239620_+43412-na	down	-24.64	157	-31.7	0.938793	hsa-miR-8077	up	GPD1	down	-23.7	154	-26.8	0.626746
hsa-miR-8077	up	chrx_132283032_132239620_+43412-na	down	-24.64	157	-31.7	0.938793	hsa-miR-8077	up	HYAL1	down	-23.94	160	-27.2	0.189864
hsa-miR-8077	up	chrx_132283032_132239620_+43412-na	down	-24.64	157	-31.7	0.938793	hsa-miR-8077	up	GRIK3	down	-21.9	151	-34.4	0.165235
hsa-miR-8077	up	chrx_132283032_132239620_+43412-na	down	-24.64	157	-31.7	0.938793	hsa-miR-8077	up	KCNMA1	down	-22.49	164	-29.9	0.730129
hsa-miR-8077	up	chrx_132283032_132239620_+43412-na	down	-24.64	157	-31.7	0.938793	hsa-miR-8077	up	FUT1	down	-23.06	159	-26.9	0.690942
hsa-miR-8077	up	chrx_132283032_132239620_+43412-na	down	-24.64	157	-31.7	0.938793	hsa-miR-8077	up	CHADL	down	-27.99	159	-32.5	0.015926
hsa-miR-8077	up	chrx_132283032_132239620_+43412-na	down	-24.64	157	-31.7	0.938793	hsa-miR-8077	up	ADD2	down	-27.29	161	-31	0.13279
hsa-miR-8077	up	chrx_132283032_132239620_+43412-na	down	-24.64	157	-31.7	0.938793	hsa-miR-8077	up	NXN	down	-31.24	174	-35.4	0.021127
hsa-miR-8077	up	chrx_132283032_132239620_+43412-na	down	-24.64	157	-31.7	0.938793	hsa-miR-8077	up	PCYT2	down	-29.8	161	-30.7	0.18243
hsa-miR-8077	up	chrx_132283032_132239620_+43412-na	down	-24.64	157	-31.7	0.938793	hsa-miR-8077	up	EPHA5	down	-24.92	157	-28.5	0.299406
hsa-miR-8077	up	chrx_132283032_132239620_+43412-na	down	-24.64	157	-31.7	0.938793	hsa-miR-8077	up	TSHZ2	down	-24.86	160	-31.9	0.458208
hsa-miR-8077	up	chrx_132283032_132239620_+43412-na	down	-24.64	157	-31.7	0.938793	hsa-miR-8077	up	RALGPS1	down	-20.35	154	-31.3	0.331426
hsa-miR-8077	up	chrx_132283032_132239620_+43412-na	down	-24.64	157	-31.7	0.938793	hsa-miR-8077	up	NUAK1	down	-25.17	151	-31.6	0.239972
hsa-miR-8077	up	chrx_132283032_132239620_+43412-na	down	-24.64	157	-31.7	0.938793	hsa-miR-8077	up	PLP1	down	-25.23	156	-30.6	0.199136
hsa-miR-8077	up	chrx_132283032_132239620_+43412-na	down	-24.64	157	-31.7	0.938793	hsa-miR-8077	up	MEOX1	down	-28.52	162	-31.6	0.095784
hsa-miR-8077	up	chrx_132283032_132239620_+43412-na	down	-24.64	157	-31.7	0.938793	hsa-miR-8077	up	GIPC3	down	-25.64	150	-29.6	0.449212
hsa-miR-8077	up	chrx_132283032_132239620_+43412-na	down	-24.64	157	-31.7	0.938793	hsa-miR-8077	up	CREB5	down	-21.51	159	-31.7	0.418032
hsa-miR-8077	up	chrx_132283032_132239620_+43412-na	down	-24.64	157	-31.7	0.938793	hsa-miR-8077	up	HLA-DQA2	down	-21.6	154	-28.8	0.037877
hsa-miR-8077	up	chrx_132283032_132239620_+43412-na	down	-24.64	157	-31.7	0.938793	hsa-miR-8077	up	ASAP3	down	-21.78	151	-33.2	0.039041
hsa-miR-8077	up	chrx_132283032_132239620_+43412-na	down	-24.64	157	-31.7	0.938793	hsa-miR-8077	up	FABP3	down	-25.25	154	-29.1	0.089116
hsa-miR-8077	up	chrx_132283032_132239620_+43412-na	down	-24.64	157	-31.7	0.938793	hsa-miR-8077	up	WNT5A	down	-26.37	152	-29.2	0.604606
hsa-miR-8077	up	chrx_132283032_132239620_+43412-na	down	-24.64	157	-31.7	0.938793	hsa-miR-8077	up	C14orf132	down	-23.66	151	-27.3	0.137457
hsa-miR-8077	up	chrx_132283032_132239620_+43412-na	down	-24.64	157	-31.7	0.938793	hsa-miR-8077	up	BEAN1	down	-29.26	165	-32.6	0.084838
hsa-miR-8077	up	chrx_132283032_132239620_+43412-na	down	-24.64	157	-31.7	0.938793	hsa-miR-8077	up	C1orf95	down	-26.57	154	-31.3	0.490197
hsa-miR-8077	up	chrx_132283032_132239620_+43412-na	down	-24.64	157	-31.7	0.938793	hsa-miR-8077	up	ALDH5A1	down	-25.21	161	-29	0.549849
hsa-miR-8077	up	chrx_132283032_132239620_+43412-na	down	-24.64	157	-31.7	0.938793	hsa-miR-8077	up	CXXC4	down	-21.65	152	-25.3	0.982271
hsa-miR-8077	up	chr16_11126146_11020193_+105953-CLEC16A	down	-22.76	158	-32.5	0.054674	hsa-miR-8077	up	PCSK2	down	-23.7	157	-29.6	0.353016
hsa-miR-8077	up	chr16_11126146_11020193_+105953-CLEC16A	down	-22.76	158	-32.5	0.054674	hsa-miR-8077	up	CLSTN2	down	-24.03	152	-30.4	0.192134
hsa-miR-8077	up	chr16_11126146_11020193_+105953-CLEC16A	down	-22.76	158	-32.5	0.054674	hsa-miR-8077	up	HSPA12B	down	-21.62	156	-27.9	0.243207
hsa-miR-8077	up	chr16_11126146_11020193_+105953-CLEC16A	down	-22.76	158	-32.5	0.054674	hsa-miR-8077	up	ROR2	down	-23.57	159	-30.5	0.095685
hsa-miR-8077	up	chr16_11126146_11020193_+105953-CLEC16A	down	-22.76	158	-32.5	0.054674	hsa-miR-8077	up	ABCG2	down	-25.6	165	-29.6	0.297843
hsa-miR-8077	up	chr16_11126146_11020193_+105953-CLEC16A	down	-22.76	158	-32.5	0.054674	hsa-miR-8077	up	FAIM2	down	-24.24	152	-33.4	0.130738
hsa-miR-8077	up	chr16_11126146_11020193_+105953-CLEC16A	down	-22.76	158	-32.5	0.054674	hsa-miR-8077	up	ENTPD1	down	-21.52	157	-29.6	0.846757
hsa-miR-8077	up	chr16_11126146_11020193_+105953-CLEC16A	down	-22.76	158	-32.5	0.054674	hsa-miR-8077	up	PNMAL2	down	-22.52	156	-32.8	0.101319
hsa-miR-8077	up	chr16_11126146_11020193_+105953-CLEC16A	down	-22.76	158	-32.5	0.054674	hsa-miR-8077	up	SLIT3	down	-28.69	163	-33.6	0.1606
hsa-miR-8077	up	chr16_11126146_11020193_+105953-CLEC16A	down	-22.76	158	-32.5	0.054674	hsa-miR-8077	up	KCNJ12	down	-29.76	158	-33.1	0.129059
hsa-miR-8077	up	chr16_11126146_11020193_+105953-CLEC16A	down	-22.76	158	-32.5	0.054674	hsa-miR-8077	up	GPD1	down	-23.7	154	-26.8	0.626746
hsa-miR-8077	up	chr16_11126146_11020193_+105953-CLEC16A	down	-22.76	158	-32.5	0.054674	hsa-miR-8077	up	HYAL1	down	-23.94	160	-27.2	0.189864
hsa-miR-8077	up	chr16_11126146_11020193_+105953-CLEC16A	down	-22.76	158	-32.5	0.054674	hsa-miR-8077	up	GRIK3	down	-21.9	151	-34.4	0.165235
hsa-miR-8077	up	chr16_11126146_11020193_+105953-CLEC16A	down	-22.76	158	-32.5	0.054674	hsa-miR-8077	up	KCNMA1	down	-22.49	164	-29.9	0.730129
hsa-miR-8077	up	chr16_11126146_11020193_+105953-CLEC16A	down	-22.76	158	-32.5	0.054674	hsa-miR-8077	up	FUT1	down	-23.06	159	-26.9	0.690942
hsa-miR-8077	up	chr16_11126146_11020193_+105953-CLEC16A	down	-22.76	158	-32.5	0.054674	hsa-miR-8077	up	CHADL	down	-27.99	159	-32.5	0.015926
hsa-miR-8077	up	chr16_11126146_11020193_+105953-CLEC16A	down	-22.76	158	-32.5	0.054674	hsa-miR-8077	up	ADD2	down	-27.29	161	-31	0.13279
hsa-miR-8077	up	chr16_11126146_11020193_+105953-CLEC16A	down	-22.76	158	-32.5	0.054674	hsa-miR-8077	up	NXN	down	-31.24	174	-35.4	0.021127
hsa-miR-8077	up	chr16_11126146_11020193_+105953-CLEC16A	down	-22.76	158	-32.5	0.054674	hsa-miR-8077	up	PCYT2	down	-29.8	161	-30.7	0.18243
hsa-miR-8077	up	chr16_11126146_11020193_+105953-CLEC16A	down	-22.76	158	-32.5	0.054674	hsa-miR-8077	up	EPHA5	down	-24.92	157	-28.5	0.299406
hsa-miR-8077	up	chr16_11126146_11020193_+105953-CLEC16A	down	-22.76	158	-32.5	0.054674	hsa-miR-8077	up	TSHZ2	down	-24.86	160	-31.9	0.458208
hsa-miR-8077	up	chr16_11126146_11020193_+105953-CLEC16A	down	-22.76	158	-32.5	0.054674	hsa-miR-8077	up	RALGPS1	down	-20.35	154	-31.3	0.331426
hsa-miR-8077	up	chr16_11126146_11020193_+105953-CLEC16A	down	-22.76	158	-32.5	0.054674	hsa-miR-8077	up	NUAK1	down	-25.17	151	-31.6	0.239972
hsa-miR-8077	up	chr16_11126146_11020193_+105953-CLEC16A	down	-22.76	158	-32.5	0.054674	hsa-miR-8077	up	PLP1	down	-25.23	156	-30.6	0.199136
hsa-miR-8077	up	chr16_11126146_11020193_+105953-CLEC16A	down	-22.76	158	-32.5	0.054674	hsa-miR-8077	up	MEOX1	down	-28.52	162	-31.6	0.095784
hsa-miR-8077	up	chr16_11126146_11020193_+105953-CLEC16A	down	-22.76	158	-32.5	0.054674	hsa-miR-8077	up	GIPC3	down	-25.64	150	-29.6	0.449212
hsa-miR-8077	up	chr16_11126146_11020193_+105953-CLEC16A	down	-22.76	158	-32.5	0.054674	hsa-miR-8077	up	CREB5	down	-21.51	159	-31.7	0.418032
hsa-miR-8077	up	chr16_11126146_11020193_+105953-CLEC16A	down	-22.76	158	-32.5	0.054674	hsa-miR-8077	up	HLA-DQA2	down	-21.6	154	-28.8	0.037877
hsa-miR-8077	up	chr16_11126146_11020193_+105953-CLEC16A	down	-22.76	158	-32.5	0.054674	hsa-miR-8077	up	ASAP3	down	-21.78	151	-33.2	0.039041
hsa-miR-8077	up	chr16_11126146_11020193_+105953-CLEC16A	down	-22.76	158	-32.5	0.054674	hsa-miR-8077	up	FABP3	down	-25.25	154	-29.1	0.089116
hsa-miR-8077	up	chr16_11126146_11020193_+105953-CLEC16A	down	-22.76	158	-32.5	0.054674	hsa-miR-8077	up	WNT5A	down	-26.37	152	-29.2	0.604606
hsa-miR-8077	up	chr16_11126146_11020193_+105953-CLEC16A	down	-22.76	158	-32.5	0.054674	hsa-miR-8077	up	C14orf132	down	-23.66	151	-27.3	0.137457
hsa-miR-8077	up	chr16_11126146_11020193_+105953-CLEC16A	down	-22.76	158	-32.5	0.054674	hsa-miR-8077	up	BEAN1	down	-29.26	165	-32.6	0.084838
hsa-miR-8077	up	chr16_11126146_11020193_+105953-CLEC16A	down	-22.76	158	-32.5	0.054674	hsa-miR-8077	up	C1orf95	down	-26.57	154	-31.3	0.490197
hsa-miR-8077	up	chr16_11126146_11020193_+105953-CLEC16A	down	-22.76	158	-32.5	0.054674	hsa-miR-8077	up	ALDH5A1	down	-25.21	161	-29	0.549849
hsa-miR-8077	up	chr16_11126146_11020193_+105953-CLEC16A	down	-22.76	158	-32.5	0.054674	hsa-miR-8077	up	CXXC4	down	-21.65	152	-25.3	0.982271
hsa-miR-8077	up	chr1_26463433_26453609_-9824-RP3-476K8.3	down	-23.52	158	-27.9	0.959827	hsa-miR-8077	up	PCSK2	down	-23.7	157	-29.6	0.353016
hsa-miR-8077	up	chr1_26463433_26453609_-9824-RP3-476K8.3	down	-23.52	158	-27.9	0.959827	hsa-miR-8077	up	CLSTN2	down	-24.03	152	-30.4	0.192134
hsa-miR-8077	up	chr1_26463433_26453609_-9824-RP3-476K8.3	down	-23.52	158	-27.9	0.959827	hsa-miR-8077	up	HSPA12B	down	-21.62	156	-27.9	0.243207
hsa-miR-8077	up	chr1_26463433_26453609_-9824-RP3-476K8.3	down	-23.52	158	-27.9	0.959827	hsa-miR-8077	up	ROR2	down	-23.57	159	-30.5	0.095685
hsa-miR-8077	up	chr1_26463433_26453609_-9824-RP3-476K8.3	down	-23.52	158	-27.9	0.959827	hsa-miR-8077	up	ABCG2	down	-25.6	165	-29.6	0.297843
hsa-miR-8077	up	chr1_26463433_26453609_-9824-RP3-476K8.3	down	-23.52	158	-27.9	0.959827	hsa-miR-8077	up	FAIM2	down	-24.24	152	-33.4	0.130738
hsa-miR-8077	up	chr1_26463433_26453609_-9824-RP3-476K8.3	down	-23.52	158	-27.9	0.959827	hsa-miR-8077	up	ENTPD1	down	-21.52	157	-29.6	0.846757
hsa-miR-8077	up	chr1_26463433_26453609_-9824-RP3-476K8.3	down	-23.52	158	-27.9	0.959827	hsa-miR-8077	up	PNMAL2	down	-22.52	156	-32.8	0.101319
hsa-miR-8077	up	chr1_26463433_26453609_-9824-RP3-476K8.3	down	-23.52	158	-27.9	0.959827	hsa-miR-8077	up	SLIT3	down	-28.69	163	-33.6	0.1606
hsa-miR-8077	up	chr1_26463433_26453609_-9824-RP3-476K8.3	down	-23.52	158	-27.9	0.959827	hsa-miR-8077	up	KCNJ12	down	-29.76	158	-33.1	0.129059
hsa-miR-8077	up	chr1_26463433_26453609_-9824-RP3-476K8.3	down	-23.52	158	-27.9	0.959827	hsa-miR-8077	up	GPD1	down	-23.7	154	-26.8	0.626746
hsa-miR-8077	up	chr1_26463433_26453609_-9824-RP3-476K8.3	down	-23.52	158	-27.9	0.959827	hsa-miR-8077	up	HYAL1	down	-23.94	160	-27.2	0.189864
hsa-miR-8077	up	chr1_26463433_26453609_-9824-RP3-476K8.3	down	-23.52	158	-27.9	0.959827	hsa-miR-8077	up	GRIK3	down	-21.9	151	-34.4	0.165235
hsa-miR-8077	up	chr1_26463433_26453609_-9824-RP3-476K8.3	down	-23.52	158	-27.9	0.959827	hsa-miR-8077	up	KCNMA1	down	-22.49	164	-29.9	0.730129
hsa-miR-8077	up	chr1_26463433_26453609_-9824-RP3-476K8.3	down	-23.52	158	-27.9	0.959827	hsa-miR-8077	up	FUT1	down	-23.06	159	-26.9	0.690942
hsa-miR-8077	up	chr1_26463433_26453609_-9824-RP3-476K8.3	down	-23.52	158	-27.9	0.959827	hsa-miR-8077	up	CHADL	down	-27.99	159	-32.5	0.015926
hsa-miR-8077	up	chr1_26463433_26453609_-9824-RP3-476K8.3	down	-23.52	158	-27.9	0.959827	hsa-miR-8077	up	ADD2	down	-27.29	161	-31	0.13279
hsa-miR-8077	up	chr1_26463433_26453609_-9824-RP3-476K8.3	down	-23.52	158	-27.9	0.959827	hsa-miR-8077	up	NXN	down	-31.24	174	-35.4	0.021127
hsa-miR-8077	up	chr1_26463433_26453609_-9824-RP3-476K8.3	down	-23.52	158	-27.9	0.959827	hsa-miR-8077	up	PCYT2	down	-29.8	161	-30.7	0.18243
hsa-miR-8077	up	chr1_26463433_26453609_-9824-RP3-476K8.3	down	-23.52	158	-27.9	0.959827	hsa-miR-8077	up	EPHA5	down	-24.92	157	-28.5	0.299406
hsa-miR-8077	up	chr1_26463433_26453609_-9824-RP3-476K8.3	down	-23.52	158	-27.9	0.959827	hsa-miR-8077	up	TSHZ2	down	-24.86	160	-31.9	0.458208
hsa-miR-8077	up	chr1_26463433_26453609_-9824-RP3-476K8.3	down	-23.52	158	-27.9	0.959827	hsa-miR-8077	up	RALGPS1	down	-20.35	154	-31.3	0.331426
hsa-miR-8077	up	chr1_26463433_26453609_-9824-RP3-476K8.3	down	-23.52	158	-27.9	0.959827	hsa-miR-8077	up	NUAK1	down	-25.17	151	-31.6	0.239972
hsa-miR-8077	up	chr1_26463433_26453609_-9824-RP3-476K8.3	down	-23.52	158	-27.9	0.959827	hsa-miR-8077	up	PLP1	down	-25.23	156	-30.6	0.199136
hsa-miR-8077	up	chr1_26463433_26453609_-9824-RP3-476K8.3	down	-23.52	158	-27.9	0.959827	hsa-miR-8077	up	MEOX1	down	-28.52	162	-31.6	0.095784
hsa-miR-8077	up	chr1_26463433_26453609_-9824-RP3-476K8.3	down	-23.52	158	-27.9	0.959827	hsa-miR-8077	up	GIPC3	down	-25.64	150	-29.6	0.449212
hsa-miR-8077	up	chr1_26463433_26453609_-9824-RP3-476K8.3	down	-23.52	158	-27.9	0.959827	hsa-miR-8077	up	CREB5	down	-21.51	159	-31.7	0.418032
hsa-miR-8077	up	chr1_26463433_26453609_-9824-RP3-476K8.3	down	-23.52	158	-27.9	0.959827	hsa-miR-8077	up	HLA-DQA2	down	-21.6	154	-28.8	0.037877
hsa-miR-8077	up	chr1_26463433_26453609_-9824-RP3-476K8.3	down	-23.52	158	-27.9	0.959827	hsa-miR-8077	up	ASAP3	down	-21.78	151	-33.2	0.039041
hsa-miR-8077	up	chr1_26463433_26453609_-9824-RP3-476K8.3	down	-23.52	158	-27.9	0.959827	hsa-miR-8077	up	FABP3	down	-25.25	154	-29.1	0.089116
hsa-miR-8077	up	chr1_26463433_26453609_-9824-RP3-476K8.3	down	-23.52	158	-27.9	0.959827	hsa-miR-8077	up	WNT5A	down	-26.37	152	-29.2	0.604606
hsa-miR-8077	up	chr1_26463433_26453609_-9824-RP3-476K8.3	down	-23.52	158	-27.9	0.959827	hsa-miR-8077	up	C14orf132	down	-23.66	151	-27.3	0.137457
hsa-miR-8077	up	chr1_26463433_26453609_-9824-RP3-476K8.3	down	-23.52	158	-27.9	0.959827	hsa-miR-8077	up	BEAN1	down	-29.26	165	-32.6	0.084838
hsa-miR-8077	up	chr1_26463433_26453609_-9824-RP3-476K8.3	down	-23.52	158	-27.9	0.959827	hsa-miR-8077	up	C1orf95	down	-26.57	154	-31.3	0.490197
hsa-miR-8077	up	chr1_26463433_26453609_-9824-RP3-476K8.3	down	-23.52	158	-27.9	0.959827	hsa-miR-8077	up	ALDH5A1	down	-25.21	161	-29	0.549849
hsa-miR-8077	up	chr1_26463433_26453609_-9824-RP3-476K8.3	down	-23.52	158	-27.9	0.959827	hsa-miR-8077	up	CXXC4	down	-21.65	152	-25.3	0.982271
hsa-miR-8077	up	chr12_111943369_111933886_-9483-TMEM116	down	-24.59	152	-27.8	0.12394	hsa-miR-8077	up	PCSK2	down	-23.7	157	-29.6	0.353016
hsa-miR-8077	up	chr12_111943369_111933886_-9483-TMEM116	down	-24.59	152	-27.8	0.12394	hsa-miR-8077	up	CLSTN2	down	-24.03	152	-30.4	0.192134
hsa-miR-8077	up	chr12_111943369_111933886_-9483-TMEM116	down	-24.59	152	-27.8	0.12394	hsa-miR-8077	up	HSPA12B	down	-21.62	156	-27.9	0.243207
hsa-miR-8077	up	chr12_111943369_111933886_-9483-TMEM116	down	-24.59	152	-27.8	0.12394	hsa-miR-8077	up	ROR2	down	-23.57	159	-30.5	0.095685
hsa-miR-8077	up	chr12_111943369_111933886_-9483-TMEM116	down	-24.59	152	-27.8	0.12394	hsa-miR-8077	up	ABCG2	down	-25.6	165	-29.6	0.297843
hsa-miR-8077	up	chr12_111943369_111933886_-9483-TMEM116	down	-24.59	152	-27.8	0.12394	hsa-miR-8077	up	FAIM2	down	-24.24	152	-33.4	0.130738
hsa-miR-8077	up	chr12_111943369_111933886_-9483-TMEM116	down	-24.59	152	-27.8	0.12394	hsa-miR-8077	up	ENTPD1	down	-21.52	157	-29.6	0.846757
hsa-miR-8077	up	chr12_111943369_111933886_-9483-TMEM116	down	-24.59	152	-27.8	0.12394	hsa-miR-8077	up	PNMAL2	down	-22.52	156	-32.8	0.101319
hsa-miR-8077	up	chr12_111943369_111933886_-9483-TMEM116	down	-24.59	152	-27.8	0.12394	hsa-miR-8077	up	SLIT3	down	-28.69	163	-33.6	0.1606
hsa-miR-8077	up	chr12_111943369_111933886_-9483-TMEM116	down	-24.59	152	-27.8	0.12394	hsa-miR-8077	up	KCNJ12	down	-29.76	158	-33.1	0.129059
hsa-miR-8077	up	chr12_111943369_111933886_-9483-TMEM116	down	-24.59	152	-27.8	0.12394	hsa-miR-8077	up	GPD1	down	-23.7	154	-26.8	0.626746
hsa-miR-8077	up	chr12_111943369_111933886_-9483-TMEM116	down	-24.59	152	-27.8	0.12394	hsa-miR-8077	up	HYAL1	down	-23.94	160	-27.2	0.189864
hsa-miR-8077	up	chr12_111943369_111933886_-9483-TMEM116	down	-24.59	152	-27.8	0.12394	hsa-miR-8077	up	GRIK3	down	-21.9	151	-34.4	0.165235
hsa-miR-8077	up	chr12_111943369_111933886_-9483-TMEM116	down	-24.59	152	-27.8	0.12394	hsa-miR-8077	up	KCNMA1	down	-22.49	164	-29.9	0.730129
hsa-miR-8077	up	chr12_111943369_111933886_-9483-TMEM116	down	-24.59	152	-27.8	0.12394	hsa-miR-8077	up	FUT1	down	-23.06	159	-26.9	0.690942
hsa-miR-8077	up	chr12_111943369_111933886_-9483-TMEM116	down	-24.59	152	-27.8	0.12394	hsa-miR-8077	up	CHADL	down	-27.99	159	-32.5	0.015926
hsa-miR-8077	up	chr12_111943369_111933886_-9483-TMEM116	down	-24.59	152	-27.8	0.12394	hsa-miR-8077	up	ADD2	down	-27.29	161	-31	0.13279
hsa-miR-8077	up	chr12_111943369_111933886_-9483-TMEM116	down	-24.59	152	-27.8	0.12394	hsa-miR-8077	up	NXN	down	-31.24	174	-35.4	0.021127
hsa-miR-8077	up	chr12_111943369_111933886_-9483-TMEM116	down	-24.59	152	-27.8	0.12394	hsa-miR-8077	up	PCYT2	down	-29.8	161	-30.7	0.18243
hsa-miR-8077	up	chr12_111943369_111933886_-9483-TMEM116	down	-24.59	152	-27.8	0.12394	hsa-miR-8077	up	EPHA5	down	-24.92	157	-28.5	0.299406
hsa-miR-8077	up	chr12_111943369_111933886_-9483-TMEM116	down	-24.59	152	-27.8	0.12394	hsa-miR-8077	up	TSHZ2	down	-24.86	160	-31.9	0.458208
hsa-miR-8077	up	chr12_111943369_111933886_-9483-TMEM116	down	-24.59	152	-27.8	0.12394	hsa-miR-8077	up	RALGPS1	down	-20.35	154	-31.3	0.331426
hsa-miR-8077	up	chr12_111943369_111933886_-9483-TMEM116	down	-24.59	152	-27.8	0.12394	hsa-miR-8077	up	NUAK1	down	-25.17	151	-31.6	0.239972
hsa-miR-8077	up	chr12_111943369_111933886_-9483-TMEM116	down	-24.59	152	-27.8	0.12394	hsa-miR-8077	up	PLP1	down	-25.23	156	-30.6	0.199136
hsa-miR-8077	up	chr12_111943369_111933886_-9483-TMEM116	down	-24.59	152	-27.8	0.12394	hsa-miR-8077	up	MEOX1	down	-28.52	162	-31.6	0.095784
hsa-miR-8077	up	chr12_111943369_111933886_-9483-TMEM116	down	-24.59	152	-27.8	0.12394	hsa-miR-8077	up	GIPC3	down	-25.64	150	-29.6	0.449212
hsa-miR-8077	up	chr12_111943369_111933886_-9483-TMEM116	down	-24.59	152	-27.8	0.12394	hsa-miR-8077	up	CREB5	down	-21.51	159	-31.7	0.418032
hsa-miR-8077	up	chr12_111943369_111933886_-9483-TMEM116	down	-24.59	152	-27.8	0.12394	hsa-miR-8077	up	HLA-DQA2	down	-21.6	154	-28.8	0.037877
hsa-miR-8077	up	chr12_111943369_111933886_-9483-TMEM116	down	-24.59	152	-27.8	0.12394	hsa-miR-8077	up	ASAP3	down	-21.78	151	-33.2	0.039041
hsa-miR-8077	up	chr12_111943369_111933886_-9483-TMEM116	down	-24.59	152	-27.8	0.12394	hsa-miR-8077	up	FABP3	down	-25.25	154	-29.1	0.089116
hsa-miR-8077	up	chr12_111943369_111933886_-9483-TMEM116	down	-24.59	152	-27.8	0.12394	hsa-miR-8077	up	WNT5A	down	-26.37	152	-29.2	0.604606
hsa-miR-8077	up	chr12_111943369_111933886_-9483-TMEM116	down	-24.59	152	-27.8	0.12394	hsa-miR-8077	up	C14orf132	down	-23.66	151	-27.3	0.137457
hsa-miR-8077	up	chr12_111943369_111933886_-9483-TMEM116	down	-24.59	152	-27.8	0.12394	hsa-miR-8077	up	BEAN1	down	-29.26	165	-32.6	0.084838
hsa-miR-8077	up	chr12_111943369_111933886_-9483-TMEM116	down	-24.59	152	-27.8	0.12394	hsa-miR-8077	up	C1orf95	down	-26.57	154	-31.3	0.490197
hsa-miR-8077	up	chr12_111943369_111933886_-9483-TMEM116	down	-24.59	152	-27.8	0.12394	hsa-miR-8077	up	ALDH5A1	down	-25.21	161	-29	0.549849
hsa-miR-8077	up	chr12_111943369_111933886_-9483-TMEM116	down	-24.59	152	-27.8	0.12394	hsa-miR-8077	up	CXXC4	down	-21.65	152	-25.3	0.982271
hsa-miR-4716-3p	down	chr4_133978893_133948459_-30434-na	up	-24.94	165	-29	0.988181	hsa-miR-4716-3p	down	EMR2	up	-26.04	154	-28.6	0.53087
hsa-miR-4716-3p	down	chr4_133978893_133948459_-30434-na	up	-24.94	165	-29	0.988181	hsa-miR-4716-3p	down	THTPA	up	-28.01	170	-33.5	0.010369
hsa-miR-4716-3p	down	chr4_133978893_133948459_-30434-na	up	-24.94	165	-29	0.988181	hsa-miR-4716-3p	down	PGF	up	-24.37	150	-28.4	0.142365
hsa-miR-4716-3p	down	chr4_133978893_133948459_-30434-na	up	-24.94	165	-29	0.988181	hsa-miR-4716-3p	down	ENTPD7	up	-25.73	150	-29.3	0.655555
hsa-miR-4716-3p	down	chr4_133978893_133948459_-30434-na	up	-24.94	165	-29	0.988181	hsa-miR-4716-3p	down	B4GALT5	up	-21.99	152	-26.1	0.870044
hsa-miR-4716-3p	down	chr4_133978893_133948459_-30434-na	up	-24.94	165	-29	0.988181	hsa-miR-4716-3p	down	APLN	up	-23.73	161	-30.3	0.236099
hsa-miR-4716-3p	down	chr4_133978893_133948459_-30434-na	up	-24.94	165	-29	0.988181	hsa-miR-4716-3p	down	LRP8	up	-27.72	172	-32.8	0.166686
hsa-miR-4716-3p	down	chr4_133978893_133948459_-30434-na	up	-24.94	165	-29	0.988181	hsa-miR-4716-3p	down	SERPINA1	up	-22.66	158	-31.3	0.094768
hsa-miR-4716-3p	down	chr4_133978893_133948459_-30434-na	up	-24.94	165	-29	0.988181	hsa-miR-4716-3p	down	SHMT2	up	-27.75	163	-32.1	0.013387
hsa-miR-4716-3p	down	chr4_133978893_133948459_-30434-na	up	-24.94	165	-29	0.988181	hsa-miR-4716-3p	down	UBAP1	up	-22.86	152	-28.5	0.159854
hsa-miR-4716-3p	down	chr4_133978893_133948459_-30434-na	up	-24.94	165	-29	0.988181	hsa-miR-4716-3p	down	RNF24	up	-22.8	154	-25.3	0.895288
hsa-miR-4716-3p	down	chr4_133978893_133948459_-30434-na	up	-24.94	165	-29	0.988181	hsa-miR-4716-3p	down	TRIOBP	up	-22.09	155	-29.4	0.031591
hsa-miR-4716-3p	down	chr4_133978893_133948459_-30434-na	up	-24.94	165	-29	0.988181	hsa-miR-4716-3p	down	PHYHIP	up	-27.25	170	-32.6	0.010122
hsa-miR-4716-3p	down	chr4_133978893_133948459_-30434-na	up	-24.94	165	-29	0.988181	hsa-miR-4716-3p	down	PHC2	up	-25.7	150	-28.7	0.189378
hsa-miR-4716-3p	down	chr4_133978893_133948459_-30434-na	up	-24.94	165	-29	0.988181	hsa-miR-4716-3p	down	CDKN1A	up	-24.57	158	-30.5	0.117222
hsa-miR-4716-3p	down	chr4_133978893_133948459_-30434-na	up	-24.94	165	-29	0.988181	hsa-miR-4716-3p	down	FAM169B	up	-21.06	154	-27.6	0.544011
hsa-miR-4716-3p	down	chr4_133978893_133948459_-30434-na	up	-24.94	165	-29	0.988181	hsa-miR-4716-3p	down	FGF5	up	-20.86	160	-26.3	0.92236
hsa-miR-4716-3p	down	chr4_133978893_133948459_-30434-na	up	-24.94	165	-29	0.988181	hsa-miR-4716-3p	down	C17orf96	up	-20.31	152	-27.6	0.392945
hsa-miR-4716-3p	down	chr4_133978893_133948459_-30434-na	up	-24.94	165	-29	0.988181	hsa-miR-4716-3p	down	CDK2	up	-27.88	156	-30.4	0.085185
hsa-miR-4716-3p	down	chr4_133978893_133948459_-30434-na	up	-24.94	165	-29	0.988181	hsa-miR-4716-3p	down	SPRY4	up	-21.83	160	-28.3	0.600882
hsa-miR-4716-3p	down	chr4_133978893_133948459_-30434-na	up	-24.94	165	-29	0.988181	hsa-miR-4716-3p	down	ASS1	up	-22.27	162	-28.6	0.019682
hsa-miR-4716-3p	down	chr4_133978893_133948459_-30434-na	up	-24.94	165	-29	0.988181	hsa-miR-4716-3p	down	TMEM158	up	-20.04	154	-25.5	0.348943
hsa-miR-4716-3p	down	chr4_133978893_133948459_-30434-na	up	-24.94	165	-29	0.988181	hsa-miR-4716-3p	down	GLUL	up	-27.48	152	-29.6	0.308494
hsa-miR-4716-3p	down	chr4_133978893_133948459_-30434-na	up	-24.94	165	-29	0.988181	hsa-miR-4716-3p	down	C12orf68	up	-26.13	160	-29.3	0.146332
hsa-miR-4716-3p	down	chr4_133978893_133948459_-30434-na	up	-24.94	165	-29	0.988181	hsa-miR-4716-3p	down	ZDHHC9	up	-29.17	160	-32.6	0.114053
hsa-miR-4716-3p	down	chr4_133978893_133948459_-30434-na	up	-24.94	165	-29	0.988181	hsa-miR-4716-3p	down	SYNGAP1	up	-21.81	156	-27.9	0.379538
hsa-miR-4716-3p	down	chr4_133978893_133948459_-30434-na	up	-24.94	165	-29	0.988181	hsa-miR-4716-3p	down	SPOCK1	up	-22.61	157	-28.5	0.52571
hsa-miR-4716-3p	down	chr4_133978893_133948459_-30434-na	up	-24.94	165	-29	0.988181	hsa-miR-4716-3p	down	SLC7A5	up	-20.4	153	-26.6	0.765113
hsa-miR-4716-3p	down	chr4_133978893_133948459_-30434-na	up	-24.94	165	-29	0.988181	hsa-miR-4716-3p	down	HRH2	up	-30.32	165	-31.1	0.070271
hsa-miR-4716-3p	down	chr4_133978893_133948459_-30434-na	up	-24.94	165	-29	0.988181	hsa-miR-4716-3p	down	KIAA0247	up	-21.7	172	-29.1	0.518344
hsa-miR-4716-3p	down	chr4_133978893_133948459_-30434-na	up	-24.94	165	-29	0.988181	hsa-miR-4716-3p	down	BEND3	up	-23.38	157	-27.8	0.650251
hsa-miR-4716-3p	down	chr14_103405267_103398951_+6316-MARK3	up	-22.12	162	-32.5	0.251388	hsa-miR-4716-3p	down	EMR2	up	-26.04	154	-28.6	0.53087
hsa-miR-4716-3p	down	chr14_103405267_103398951_+6316-MARK3	up	-22.12	162	-32.5	0.251388	hsa-miR-4716-3p	down	THTPA	up	-28.01	170	-33.5	0.010369
hsa-miR-4716-3p	down	chr14_103405267_103398951_+6316-MARK3	up	-22.12	162	-32.5	0.251388	hsa-miR-4716-3p	down	PGF	up	-24.37	150	-28.4	0.142365
hsa-miR-4716-3p	down	chr14_103405267_103398951_+6316-MARK3	up	-22.12	162	-32.5	0.251388	hsa-miR-4716-3p	down	ENTPD7	up	-25.73	150	-29.3	0.655555
hsa-miR-4716-3p	down	chr14_103405267_103398951_+6316-MARK3	up	-22.12	162	-32.5	0.251388	hsa-miR-4716-3p	down	B4GALT5	up	-21.99	152	-26.1	0.870044
hsa-miR-4716-3p	down	chr14_103405267_103398951_+6316-MARK3	up	-22.12	162	-32.5	0.251388	hsa-miR-4716-3p	down	APLN	up	-23.73	161	-30.3	0.236099
hsa-miR-4716-3p	down	chr14_103405267_103398951_+6316-MARK3	up	-22.12	162	-32.5	0.251388	hsa-miR-4716-3p	down	LRP8	up	-27.72	172	-32.8	0.166686
hsa-miR-4716-3p	down	chr14_103405267_103398951_+6316-MARK3	up	-22.12	162	-32.5	0.251388	hsa-miR-4716-3p	down	SERPINA1	up	-22.66	158	-31.3	0.094768
hsa-miR-4716-3p	down	chr14_103405267_103398951_+6316-MARK3	up	-22.12	162	-32.5	0.251388	hsa-miR-4716-3p	down	SHMT2	up	-27.75	163	-32.1	0.013387
hsa-miR-4716-3p	down	chr14_103405267_103398951_+6316-MARK3	up	-22.12	162	-32.5	0.251388	hsa-miR-4716-3p	down	UBAP1	up	-22.86	152	-28.5	0.159854
hsa-miR-4716-3p	down	chr14_103405267_103398951_+6316-MARK3	up	-22.12	162	-32.5	0.251388	hsa-miR-4716-3p	down	RNF24	up	-22.8	154	-25.3	0.895288
hsa-miR-4716-3p	down	chr14_103405267_103398951_+6316-MARK3	up	-22.12	162	-32.5	0.251388	hsa-miR-4716-3p	down	TRIOBP	up	-22.09	155	-29.4	0.031591
hsa-miR-4716-3p	down	chr14_103405267_103398951_+6316-MARK3	up	-22.12	162	-32.5	0.251388	hsa-miR-4716-3p	down	PHYHIP	up	-27.25	170	-32.6	0.010122
hsa-miR-4716-3p	down	chr14_103405267_103398951_+6316-MARK3	up	-22.12	162	-32.5	0.251388	hsa-miR-4716-3p	down	PHC2	up	-25.7	150	-28.7	0.189378
hsa-miR-4716-3p	down	chr14_103405267_103398951_+6316-MARK3	up	-22.12	162	-32.5	0.251388	hsa-miR-4716-3p	down	CDKN1A	up	-24.57	158	-30.5	0.117222
hsa-miR-4716-3p	down	chr14_103405267_103398951_+6316-MARK3	up	-22.12	162	-32.5	0.251388	hsa-miR-4716-3p	down	FAM169B	up	-21.06	154	-27.6	0.544011
hsa-miR-4716-3p	down	chr14_103405267_103398951_+6316-MARK3	up	-22.12	162	-32.5	0.251388	hsa-miR-4716-3p	down	FGF5	up	-20.86	160	-26.3	0.92236
hsa-miR-4716-3p	down	chr14_103405267_103398951_+6316-MARK3	up	-22.12	162	-32.5	0.251388	hsa-miR-4716-3p	down	C17orf96	up	-20.31	152	-27.6	0.392945
hsa-miR-4716-3p	down	chr14_103405267_103398951_+6316-MARK3	up	-22.12	162	-32.5	0.251388	hsa-miR-4716-3p	down	CDK2	up	-27.88	156	-30.4	0.085185
hsa-miR-4716-3p	down	chr14_103405267_103398951_+6316-MARK3	up	-22.12	162	-32.5	0.251388	hsa-miR-4716-3p	down	SPRY4	up	-21.83	160	-28.3	0.600882
hsa-miR-4716-3p	down	chr14_103405267_103398951_+6316-MARK3	up	-22.12	162	-32.5	0.251388	hsa-miR-4716-3p	down	ASS1	up	-22.27	162	-28.6	0.019682
hsa-miR-4716-3p	down	chr14_103405267_103398951_+6316-MARK3	up	-22.12	162	-32.5	0.251388	hsa-miR-4716-3p	down	TMEM158	up	-20.04	154	-25.5	0.348943
hsa-miR-4716-3p	down	chr14_103405267_103398951_+6316-MARK3	up	-22.12	162	-32.5	0.251388	hsa-miR-4716-3p	down	GLUL	up	-27.48	152	-29.6	0.308494
hsa-miR-4716-3p	down	chr14_103405267_103398951_+6316-MARK3	up	-22.12	162	-32.5	0.251388	hsa-miR-4716-3p	down	C12orf68	up	-26.13	160	-29.3	0.146332
hsa-miR-4716-3p	down	chr14_103405267_103398951_+6316-MARK3	up	-22.12	162	-32.5	0.251388	hsa-miR-4716-3p	down	ZDHHC9	up	-29.17	160	-32.6	0.114053
hsa-miR-4716-3p	down	chr14_103405267_103398951_+6316-MARK3	up	-22.12	162	-32.5	0.251388	hsa-miR-4716-3p	down	SYNGAP1	up	-21.81	156	-27.9	0.379538
hsa-miR-4716-3p	down	chr14_103405267_103398951_+6316-MARK3	up	-22.12	162	-32.5	0.251388	hsa-miR-4716-3p	down	SPOCK1	up	-22.61	157	-28.5	0.52571
hsa-miR-4716-3p	down	chr14_103405267_103398951_+6316-MARK3	up	-22.12	162	-32.5	0.251388	hsa-miR-4716-3p	down	SLC7A5	up	-20.4	153	-26.6	0.765113
hsa-miR-4716-3p	down	chr14_103405267_103398951_+6316-MARK3	up	-22.12	162	-32.5	0.251388	hsa-miR-4716-3p	down	HRH2	up	-30.32	165	-31.1	0.070271
hsa-miR-4716-3p	down	chr14_103405267_103398951_+6316-MARK3	up	-22.12	162	-32.5	0.251388	hsa-miR-4716-3p	down	KIAA0247	up	-21.7	172	-29.1	0.518344
hsa-miR-4716-3p	down	chr14_103405267_103398951_+6316-MARK3	up	-22.12	162	-32.5	0.251388	hsa-miR-4716-3p	down	BEND3	up	-23.38	157	-27.8	0.650251
hsa-miR-4716-3p	down	chr9_83669327_83659780_-9547-UBQLN1	up	-27.67	163	-30.7	0.588855	hsa-miR-4716-3p	down	EMR2	up	-26.04	154	-28.6	0.53087
hsa-miR-4716-3p	down	chr9_83669327_83659780_-9547-UBQLN1	up	-27.67	163	-30.7	0.588855	hsa-miR-4716-3p	down	THTPA	up	-28.01	170	-33.5	0.010369
hsa-miR-4716-3p	down	chr9_83669327_83659780_-9547-UBQLN1	up	-27.67	163	-30.7	0.588855	hsa-miR-4716-3p	down	PGF	up	-24.37	150	-28.4	0.142365
hsa-miR-4716-3p	down	chr9_83669327_83659780_-9547-UBQLN1	up	-27.67	163	-30.7	0.588855	hsa-miR-4716-3p	down	ENTPD7	up	-25.73	150	-29.3	0.655555
hsa-miR-4716-3p	down	chr9_83669327_83659780_-9547-UBQLN1	up	-27.67	163	-30.7	0.588855	hsa-miR-4716-3p	down	B4GALT5	up	-21.99	152	-26.1	0.870044
hsa-miR-4716-3p	down	chr9_83669327_83659780_-9547-UBQLN1	up	-27.67	163	-30.7	0.588855	hsa-miR-4716-3p	down	APLN	up	-23.73	161	-30.3	0.236099
hsa-miR-4716-3p	down	chr9_83669327_83659780_-9547-UBQLN1	up	-27.67	163	-30.7	0.588855	hsa-miR-4716-3p	down	LRP8	up	-27.72	172	-32.8	0.166686
hsa-miR-4716-3p	down	chr9_83669327_83659780_-9547-UBQLN1	up	-27.67	163	-30.7	0.588855	hsa-miR-4716-3p	down	SERPINA1	up	-22.66	158	-31.3	0.094768
hsa-miR-4716-3p	down	chr9_83669327_83659780_-9547-UBQLN1	up	-27.67	163	-30.7	0.588855	hsa-miR-4716-3p	down	SHMT2	up	-27.75	163	-32.1	0.013387
hsa-miR-4716-3p	down	chr9_83669327_83659780_-9547-UBQLN1	up	-27.67	163	-30.7	0.588855	hsa-miR-4716-3p	down	UBAP1	up	-22.86	152	-28.5	0.159854
hsa-miR-4716-3p	down	chr9_83669327_83659780_-9547-UBQLN1	up	-27.67	163	-30.7	0.588855	hsa-miR-4716-3p	down	RNF24	up	-22.8	154	-25.3	0.895288
hsa-miR-4716-3p	down	chr9_83669327_83659780_-9547-UBQLN1	up	-27.67	163	-30.7	0.588855	hsa-miR-4716-3p	down	TRIOBP	up	-22.09	155	-29.4	0.031591
hsa-miR-4716-3p	down	chr9_83669327_83659780_-9547-UBQLN1	up	-27.67	163	-30.7	0.588855	hsa-miR-4716-3p	down	PHYHIP	up	-27.25	170	-32.6	0.010122
hsa-miR-4716-3p	down	chr9_83669327_83659780_-9547-UBQLN1	up	-27.67	163	-30.7	0.588855	hsa-miR-4716-3p	down	PHC2	up	-25.7	150	-28.7	0.189378
hsa-miR-4716-3p	down	chr9_83669327_83659780_-9547-UBQLN1	up	-27.67	163	-30.7	0.588855	hsa-miR-4716-3p	down	CDKN1A	up	-24.57	158	-30.5	0.117222
hsa-miR-4716-3p	down	chr9_83669327_83659780_-9547-UBQLN1	up	-27.67	163	-30.7	0.588855	hsa-miR-4716-3p	down	FAM169B	up	-21.06	154	-27.6	0.544011
hsa-miR-4716-3p	down	chr9_83669327_83659780_-9547-UBQLN1	up	-27.67	163	-30.7	0.588855	hsa-miR-4716-3p	down	FGF5	up	-20.86	160	-26.3	0.92236
hsa-miR-4716-3p	down	chr9_83669327_83659780_-9547-UBQLN1	up	-27.67	163	-30.7	0.588855	hsa-miR-4716-3p	down	C17orf96	up	-20.31	152	-27.6	0.392945
hsa-miR-4716-3p	down	chr9_83669327_83659780_-9547-UBQLN1	up	-27.67	163	-30.7	0.588855	hsa-miR-4716-3p	down	CDK2	up	-27.88	156	-30.4	0.085185
hsa-miR-4716-3p	down	chr9_83669327_83659780_-9547-UBQLN1	up	-27.67	163	-30.7	0.588855	hsa-miR-4716-3p	down	SPRY4	up	-21.83	160	-28.3	0.600882
hsa-miR-4716-3p	down	chr9_83669327_83659780_-9547-UBQLN1	up	-27.67	163	-30.7	0.588855	hsa-miR-4716-3p	down	ASS1	up	-22.27	162	-28.6	0.019682
hsa-miR-4716-3p	down	chr9_83669327_83659780_-9547-UBQLN1	up	-27.67	163	-30.7	0.588855	hsa-miR-4716-3p	down	TMEM158	up	-20.04	154	-25.5	0.348943
hsa-miR-4716-3p	down	chr9_83669327_83659780_-9547-UBQLN1	up	-27.67	163	-30.7	0.588855	hsa-miR-4716-3p	down	GLUL	up	-27.48	152	-29.6	0.308494
hsa-miR-4716-3p	down	chr9_83669327_83659780_-9547-UBQLN1	up	-27.67	163	-30.7	0.588855	hsa-miR-4716-3p	down	C12orf68	up	-26.13	160	-29.3	0.146332
hsa-miR-4716-3p	down	chr9_83669327_83659780_-9547-UBQLN1	up	-27.67	163	-30.7	0.588855	hsa-miR-4716-3p	down	ZDHHC9	up	-29.17	160	-32.6	0.114053
hsa-miR-4716-3p	down	chr9_83669327_83659780_-9547-UBQLN1	up	-27.67	163	-30.7	0.588855	hsa-miR-4716-3p	down	SYNGAP1	up	-21.81	156	-27.9	0.379538
hsa-miR-4716-3p	down	chr9_83669327_83659780_-9547-UBQLN1	up	-27.67	163	-30.7	0.588855	hsa-miR-4716-3p	down	SPOCK1	up	-22.61	157	-28.5	0.52571
hsa-miR-4716-3p	down	chr9_83669327_83659780_-9547-UBQLN1	up	-27.67	163	-30.7	0.588855	hsa-miR-4716-3p	down	SLC7A5	up	-20.4	153	-26.6	0.765113
hsa-miR-4716-3p	down	chr9_83669327_83659780_-9547-UBQLN1	up	-27.67	163	-30.7	0.588855	hsa-miR-4716-3p	down	HRH2	up	-30.32	165	-31.1	0.070271
hsa-miR-4716-3p	down	chr9_83669327_83659780_-9547-UBQLN1	up	-27.67	163	-30.7	0.588855	hsa-miR-4716-3p	down	KIAA0247	up	-21.7	172	-29.1	0.518344
hsa-miR-4716-3p	down	chr9_83669327_83659780_-9547-UBQLN1	up	-27.67	163	-30.7	0.588855	hsa-miR-4716-3p	down	BEND3	up	-23.38	157	-27.8	0.650251
hsa-miR-4716-3p	down	chr13_108251316_108243532_+7784-na	up	-21.19	152	-28.2	0.854229	hsa-miR-4716-3p	down	EMR2	up	-26.04	154	-28.6	0.53087
hsa-miR-4716-3p	down	chr13_108251316_108243532_+7784-na	up	-21.19	152	-28.2	0.854229	hsa-miR-4716-3p	down	THTPA	up	-28.01	170	-33.5	0.010369
hsa-miR-4716-3p	down	chr13_108251316_108243532_+7784-na	up	-21.19	152	-28.2	0.854229	hsa-miR-4716-3p	down	PGF	up	-24.37	150	-28.4	0.142365
hsa-miR-4716-3p	down	chr13_108251316_108243532_+7784-na	up	-21.19	152	-28.2	0.854229	hsa-miR-4716-3p	down	ENTPD7	up	-25.73	150	-29.3	0.655555
hsa-miR-4716-3p	down	chr13_108251316_108243532_+7784-na	up	-21.19	152	-28.2	0.854229	hsa-miR-4716-3p	down	B4GALT5	up	-21.99	152	-26.1	0.870044
hsa-miR-4716-3p	down	chr13_108251316_108243532_+7784-na	up	-21.19	152	-28.2	0.854229	hsa-miR-4716-3p	down	APLN	up	-23.73	161	-30.3	0.236099
hsa-miR-4716-3p	down	chr13_108251316_108243532_+7784-na	up	-21.19	152	-28.2	0.854229	hsa-miR-4716-3p	down	LRP8	up	-27.72	172	-32.8	0.166686
hsa-miR-4716-3p	down	chr13_108251316_108243532_+7784-na	up	-21.19	152	-28.2	0.854229	hsa-miR-4716-3p	down	SERPINA1	up	-22.66	158	-31.3	0.094768
hsa-miR-4716-3p	down	chr13_108251316_108243532_+7784-na	up	-21.19	152	-28.2	0.854229	hsa-miR-4716-3p	down	SHMT2	up	-27.75	163	-32.1	0.013387
hsa-miR-4716-3p	down	chr13_108251316_108243532_+7784-na	up	-21.19	152	-28.2	0.854229	hsa-miR-4716-3p	down	UBAP1	up	-22.86	152	-28.5	0.159854
hsa-miR-4716-3p	down	chr13_108251316_108243532_+7784-na	up	-21.19	152	-28.2	0.854229	hsa-miR-4716-3p	down	RNF24	up	-22.8	154	-25.3	0.895288
hsa-miR-4716-3p	down	chr13_108251316_108243532_+7784-na	up	-21.19	152	-28.2	0.854229	hsa-miR-4716-3p	down	TRIOBP	up	-22.09	155	-29.4	0.031591
hsa-miR-4716-3p	down	chr13_108251316_108243532_+7784-na	up	-21.19	152	-28.2	0.854229	hsa-miR-4716-3p	down	PHYHIP	up	-27.25	170	-32.6	0.010122
hsa-miR-4716-3p	down	chr13_108251316_108243532_+7784-na	up	-21.19	152	-28.2	0.854229	hsa-miR-4716-3p	down	PHC2	up	-25.7	150	-28.7	0.189378
hsa-miR-4716-3p	down	chr13_108251316_108243532_+7784-na	up	-21.19	152	-28.2	0.854229	hsa-miR-4716-3p	down	CDKN1A	up	-24.57	158	-30.5	0.117222
hsa-miR-4716-3p	down	chr13_108251316_108243532_+7784-na	up	-21.19	152	-28.2	0.854229	hsa-miR-4716-3p	down	FAM169B	up	-21.06	154	-27.6	0.544011
hsa-miR-4716-3p	down	chr13_108251316_108243532_+7784-na	up	-21.19	152	-28.2	0.854229	hsa-miR-4716-3p	down	FGF5	up	-20.86	160	-26.3	0.92236
hsa-miR-4716-3p	down	chr13_108251316_108243532_+7784-na	up	-21.19	152	-28.2	0.854229	hsa-miR-4716-3p	down	C17orf96	up	-20.31	152	-27.6	0.392945
hsa-miR-4716-3p	down	chr13_108251316_108243532_+7784-na	up	-21.19	152	-28.2	0.854229	hsa-miR-4716-3p	down	CDK2	up	-27.88	156	-30.4	0.085185
hsa-miR-4716-3p	down	chr13_108251316_108243532_+7784-na	up	-21.19	152	-28.2	0.854229	hsa-miR-4716-3p	down	SPRY4	up	-21.83	160	-28.3	0.600882
hsa-miR-4716-3p	down	chr13_108251316_108243532_+7784-na	up	-21.19	152	-28.2	0.854229	hsa-miR-4716-3p	down	ASS1	up	-22.27	162	-28.6	0.019682
hsa-miR-4716-3p	down	chr13_108251316_108243532_+7784-na	up	-21.19	152	-28.2	0.854229	hsa-miR-4716-3p	down	TMEM158	up	-20.04	154	-25.5	0.348943
hsa-miR-4716-3p	down	chr13_108251316_108243532_+7784-na	up	-21.19	152	-28.2	0.854229	hsa-miR-4716-3p	down	GLUL	up	-27.48	152	-29.6	0.308494
hsa-miR-4716-3p	down	chr13_108251316_108243532_+7784-na	up	-21.19	152	-28.2	0.854229	hsa-miR-4716-3p	down	C12orf68	up	-26.13	160	-29.3	0.146332
hsa-miR-4716-3p	down	chr13_108251316_108243532_+7784-na	up	-21.19	152	-28.2	0.854229	hsa-miR-4716-3p	down	ZDHHC9	up	-29.17	160	-32.6	0.114053
hsa-miR-4716-3p	down	chr13_108251316_108243532_+7784-na	up	-21.19	152	-28.2	0.854229	hsa-miR-4716-3p	down	SYNGAP1	up	-21.81	156	-27.9	0.379538
hsa-miR-4716-3p	down	chr13_108251316_108243532_+7784-na	up	-21.19	152	-28.2	0.854229	hsa-miR-4716-3p	down	SPOCK1	up	-22.61	157	-28.5	0.52571
hsa-miR-4716-3p	down	chr13_108251316_108243532_+7784-na	up	-21.19	152	-28.2	0.854229	hsa-miR-4716-3p	down	SLC7A5	up	-20.4	153	-26.6	0.765113
hsa-miR-4716-3p	down	chr13_108251316_108243532_+7784-na	up	-21.19	152	-28.2	0.854229	hsa-miR-4716-3p	down	HRH2	up	-30.32	165	-31.1	0.070271
hsa-miR-4716-3p	down	chr13_108251316_108243532_+7784-na	up	-21.19	152	-28.2	0.854229	hsa-miR-4716-3p	down	KIAA0247	up	-21.7	172	-29.1	0.518344
hsa-miR-4716-3p	down	chr13_108251316_108243532_+7784-na	up	-21.19	152	-28.2	0.854229	hsa-miR-4716-3p	down	BEND3	up	-23.38	157	-27.8	0.650251
hsa-miR-4716-3p	down	chrx_65113813_65075474_+38339-na	up	-21.75	163	-30.9	0.935653	hsa-miR-4716-3p	down	EMR2	up	-26.04	154	-28.6	0.53087
hsa-miR-4716-3p	down	chrx_65113813_65075474_+38339-na	up	-21.75	163	-30.9	0.935653	hsa-miR-4716-3p	down	THTPA	up	-28.01	170	-33.5	0.010369
hsa-miR-4716-3p	down	chrx_65113813_65075474_+38339-na	up	-21.75	163	-30.9	0.935653	hsa-miR-4716-3p	down	PGF	up	-24.37	150	-28.4	0.142365
hsa-miR-4716-3p	down	chrx_65113813_65075474_+38339-na	up	-21.75	163	-30.9	0.935653	hsa-miR-4716-3p	down	ENTPD7	up	-25.73	150	-29.3	0.655555
hsa-miR-4716-3p	down	chrx_65113813_65075474_+38339-na	up	-21.75	163	-30.9	0.935653	hsa-miR-4716-3p	down	B4GALT5	up	-21.99	152	-26.1	0.870044
hsa-miR-4716-3p	down	chrx_65113813_65075474_+38339-na	up	-21.75	163	-30.9	0.935653	hsa-miR-4716-3p	down	APLN	up	-23.73	161	-30.3	0.236099
hsa-miR-4716-3p	down	chrx_65113813_65075474_+38339-na	up	-21.75	163	-30.9	0.935653	hsa-miR-4716-3p	down	LRP8	up	-27.72	172	-32.8	0.166686
hsa-miR-4716-3p	down	chrx_65113813_65075474_+38339-na	up	-21.75	163	-30.9	0.935653	hsa-miR-4716-3p	down	SERPINA1	up	-22.66	158	-31.3	0.094768
hsa-miR-4716-3p	down	chrx_65113813_65075474_+38339-na	up	-21.75	163	-30.9	0.935653	hsa-miR-4716-3p	down	SHMT2	up	-27.75	163	-32.1	0.013387
hsa-miR-4716-3p	down	chrx_65113813_65075474_+38339-na	up	-21.75	163	-30.9	0.935653	hsa-miR-4716-3p	down	UBAP1	up	-22.86	152	-28.5	0.159854
hsa-miR-4716-3p	down	chrx_65113813_65075474_+38339-na	up	-21.75	163	-30.9	0.935653	hsa-miR-4716-3p	down	RNF24	up	-22.8	154	-25.3	0.895288
hsa-miR-4716-3p	down	chrx_65113813_65075474_+38339-na	up	-21.75	163	-30.9	0.935653	hsa-miR-4716-3p	down	TRIOBP	up	-22.09	155	-29.4	0.031591
hsa-miR-4716-3p	down	chrx_65113813_65075474_+38339-na	up	-21.75	163	-30.9	0.935653	hsa-miR-4716-3p	down	PHYHIP	up	-27.25	170	-32.6	0.010122
hsa-miR-4716-3p	down	chrx_65113813_65075474_+38339-na	up	-21.75	163	-30.9	0.935653	hsa-miR-4716-3p	down	PHC2	up	-25.7	150	-28.7	0.189378
hsa-miR-4716-3p	down	chrx_65113813_65075474_+38339-na	up	-21.75	163	-30.9	0.935653	hsa-miR-4716-3p	down	CDKN1A	up	-24.57	158	-30.5	0.117222
hsa-miR-4716-3p	down	chrx_65113813_65075474_+38339-na	up	-21.75	163	-30.9	0.935653	hsa-miR-4716-3p	down	FAM169B	up	-21.06	154	-27.6	0.544011
hsa-miR-4716-3p	down	chrx_65113813_65075474_+38339-na	up	-21.75	163	-30.9	0.935653	hsa-miR-4716-3p	down	FGF5	up	-20.86	160	-26.3	0.92236
hsa-miR-4716-3p	down	chrx_65113813_65075474_+38339-na	up	-21.75	163	-30.9	0.935653	hsa-miR-4716-3p	down	C17orf96	up	-20.31	152	-27.6	0.392945
hsa-miR-4716-3p	down	chrx_65113813_65075474_+38339-na	up	-21.75	163	-30.9	0.935653	hsa-miR-4716-3p	down	CDK2	up	-27.88	156	-30.4	0.085185
hsa-miR-4716-3p	down	chrx_65113813_65075474_+38339-na	up	-21.75	163	-30.9	0.935653	hsa-miR-4716-3p	down	SPRY4	up	-21.83	160	-28.3	0.600882
hsa-miR-4716-3p	down	chrx_65113813_65075474_+38339-na	up	-21.75	163	-30.9	0.935653	hsa-miR-4716-3p	down	ASS1	up	-22.27	162	-28.6	0.019682
hsa-miR-4716-3p	down	chrx_65113813_65075474_+38339-na	up	-21.75	163	-30.9	0.935653	hsa-miR-4716-3p	down	TMEM158	up	-20.04	154	-25.5	0.348943
hsa-miR-4716-3p	down	chrx_65113813_65075474_+38339-na	up	-21.75	163	-30.9	0.935653	hsa-miR-4716-3p	down	GLUL	up	-27.48	152	-29.6	0.308494
hsa-miR-4716-3p	down	chrx_65113813_65075474_+38339-na	up	-21.75	163	-30.9	0.935653	hsa-miR-4716-3p	down	C12orf68	up	-26.13	160	-29.3	0.146332
hsa-miR-4716-3p	down	chrx_65113813_65075474_+38339-na	up	-21.75	163	-30.9	0.935653	hsa-miR-4716-3p	down	ZDHHC9	up	-29.17	160	-32.6	0.114053
hsa-miR-4716-3p	down	chrx_65113813_65075474_+38339-na	up	-21.75	163	-30.9	0.935653	hsa-miR-4716-3p	down	SYNGAP1	up	-21.81	156	-27.9	0.379538
hsa-miR-4716-3p	down	chrx_65113813_65075474_+38339-na	up	-21.75	163	-30.9	0.935653	hsa-miR-4716-3p	down	SPOCK1	up	-22.61	157	-28.5	0.52571
hsa-miR-4716-3p	down	chrx_65113813_65075474_+38339-na	up	-21.75	163	-30.9	0.935653	hsa-miR-4716-3p	down	SLC7A5	up	-20.4	153	-26.6	0.765113
hsa-miR-4716-3p	down	chrx_65113813_65075474_+38339-na	up	-21.75	163	-30.9	0.935653	hsa-miR-4716-3p	down	HRH2	up	-30.32	165	-31.1	0.070271
hsa-miR-4716-3p	down	chrx_65113813_65075474_+38339-na	up	-21.75	163	-30.9	0.935653	hsa-miR-4716-3p	down	KIAA0247	up	-21.7	172	-29.1	0.518344
hsa-miR-4716-3p	down	chrx_65113813_65075474_+38339-na	up	-21.75	163	-30.9	0.935653	hsa-miR-4716-3p	down	BEND3	up	-23.38	157	-27.8	0.650251
hsa-miR-4716-3p	down	chr12_99399811_99386262_-13549-ANKS1B	up	-24.99	160	-30.4	0.747555	hsa-miR-4716-3p	down	EMR2	up	-26.04	154	-28.6	0.53087
hsa-miR-4716-3p	down	chr12_99399811_99386262_-13549-ANKS1B	up	-24.99	160	-30.4	0.747555	hsa-miR-4716-3p	down	THTPA	up	-28.01	170	-33.5	0.010369
hsa-miR-4716-3p	down	chr12_99399811_99386262_-13549-ANKS1B	up	-24.99	160	-30.4	0.747555	hsa-miR-4716-3p	down	PGF	up	-24.37	150	-28.4	0.142365
hsa-miR-4716-3p	down	chr12_99399811_99386262_-13549-ANKS1B	up	-24.99	160	-30.4	0.747555	hsa-miR-4716-3p	down	ENTPD7	up	-25.73	150	-29.3	0.655555
hsa-miR-4716-3p	down	chr12_99399811_99386262_-13549-ANKS1B	up	-24.99	160	-30.4	0.747555	hsa-miR-4716-3p	down	B4GALT5	up	-21.99	152	-26.1	0.870044
hsa-miR-4716-3p	down	chr12_99399811_99386262_-13549-ANKS1B	up	-24.99	160	-30.4	0.747555	hsa-miR-4716-3p	down	APLN	up	-23.73	161	-30.3	0.236099
hsa-miR-4716-3p	down	chr12_99399811_99386262_-13549-ANKS1B	up	-24.99	160	-30.4	0.747555	hsa-miR-4716-3p	down	LRP8	up	-27.72	172	-32.8	0.166686
hsa-miR-4716-3p	down	chr12_99399811_99386262_-13549-ANKS1B	up	-24.99	160	-30.4	0.747555	hsa-miR-4716-3p	down	SERPINA1	up	-22.66	158	-31.3	0.094768
hsa-miR-4716-3p	down	chr12_99399811_99386262_-13549-ANKS1B	up	-24.99	160	-30.4	0.747555	hsa-miR-4716-3p	down	SHMT2	up	-27.75	163	-32.1	0.013387
hsa-miR-4716-3p	down	chr12_99399811_99386262_-13549-ANKS1B	up	-24.99	160	-30.4	0.747555	hsa-miR-4716-3p	down	UBAP1	up	-22.86	152	-28.5	0.159854
hsa-miR-4716-3p	down	chr12_99399811_99386262_-13549-ANKS1B	up	-24.99	160	-30.4	0.747555	hsa-miR-4716-3p	down	RNF24	up	-22.8	154	-25.3	0.895288
hsa-miR-4716-3p	down	chr12_99399811_99386262_-13549-ANKS1B	up	-24.99	160	-30.4	0.747555	hsa-miR-4716-3p	down	TRIOBP	up	-22.09	155	-29.4	0.031591
hsa-miR-4716-3p	down	chr12_99399811_99386262_-13549-ANKS1B	up	-24.99	160	-30.4	0.747555	hsa-miR-4716-3p	down	PHYHIP	up	-27.25	170	-32.6	0.010122
hsa-miR-4716-3p	down	chr12_99399811_99386262_-13549-ANKS1B	up	-24.99	160	-30.4	0.747555	hsa-miR-4716-3p	down	PHC2	up	-25.7	150	-28.7	0.189378
hsa-miR-4716-3p	down	chr12_99399811_99386262_-13549-ANKS1B	up	-24.99	160	-30.4	0.747555	hsa-miR-4716-3p	down	CDKN1A	up	-24.57	158	-30.5	0.117222
hsa-miR-4716-3p	down	chr12_99399811_99386262_-13549-ANKS1B	up	-24.99	160	-30.4	0.747555	hsa-miR-4716-3p	down	FAM169B	up	-21.06	154	-27.6	0.544011
hsa-miR-4716-3p	down	chr12_99399811_99386262_-13549-ANKS1B	up	-24.99	160	-30.4	0.747555	hsa-miR-4716-3p	down	FGF5	up	-20.86	160	-26.3	0.92236
hsa-miR-4716-3p	down	chr12_99399811_99386262_-13549-ANKS1B	up	-24.99	160	-30.4	0.747555	hsa-miR-4716-3p	down	C17orf96	up	-20.31	152	-27.6	0.392945
hsa-miR-4716-3p	down	chr12_99399811_99386262_-13549-ANKS1B	up	-24.99	160	-30.4	0.747555	hsa-miR-4716-3p	down	CDK2	up	-27.88	156	-30.4	0.085185
hsa-miR-4716-3p	down	chr12_99399811_99386262_-13549-ANKS1B	up	-24.99	160	-30.4	0.747555	hsa-miR-4716-3p	down	SPRY4	up	-21.83	160	-28.3	0.600882
hsa-miR-4716-3p	down	chr12_99399811_99386262_-13549-ANKS1B	up	-24.99	160	-30.4	0.747555	hsa-miR-4716-3p	down	ASS1	up	-22.27	162	-28.6	0.019682
hsa-miR-4716-3p	down	chr12_99399811_99386262_-13549-ANKS1B	up	-24.99	160	-30.4	0.747555	hsa-miR-4716-3p	down	TMEM158	up	-20.04	154	-25.5	0.348943
hsa-miR-4716-3p	down	chr12_99399811_99386262_-13549-ANKS1B	up	-24.99	160	-30.4	0.747555	hsa-miR-4716-3p	down	GLUL	up	-27.48	152	-29.6	0.308494
hsa-miR-4716-3p	down	chr12_99399811_99386262_-13549-ANKS1B	up	-24.99	160	-30.4	0.747555	hsa-miR-4716-3p	down	C12orf68	up	-26.13	160	-29.3	0.146332
hsa-miR-4716-3p	down	chr12_99399811_99386262_-13549-ANKS1B	up	-24.99	160	-30.4	0.747555	hsa-miR-4716-3p	down	ZDHHC9	up	-29.17	160	-32.6	0.114053
hsa-miR-4716-3p	down	chr12_99399811_99386262_-13549-ANKS1B	up	-24.99	160	-30.4	0.747555	hsa-miR-4716-3p	down	SYNGAP1	up	-21.81	156	-27.9	0.379538
hsa-miR-4716-3p	down	chr12_99399811_99386262_-13549-ANKS1B	up	-24.99	160	-30.4	0.747555	hsa-miR-4716-3p	down	SPOCK1	up	-22.61	157	-28.5	0.52571
hsa-miR-4716-3p	down	chr12_99399811_99386262_-13549-ANKS1B	up	-24.99	160	-30.4	0.747555	hsa-miR-4716-3p	down	SLC7A5	up	-20.4	153	-26.6	0.765113
hsa-miR-4716-3p	down	chr12_99399811_99386262_-13549-ANKS1B	up	-24.99	160	-30.4	0.747555	hsa-miR-4716-3p	down	HRH2	up	-30.32	165	-31.1	0.070271
hsa-miR-4716-3p	down	chr12_99399811_99386262_-13549-ANKS1B	up	-24.99	160	-30.4	0.747555	hsa-miR-4716-3p	down	KIAA0247	up	-21.7	172	-29.1	0.518344
hsa-miR-4716-3p	down	chr12_99399811_99386262_-13549-ANKS1B	up	-24.99	160	-30.4	0.747555	hsa-miR-4716-3p	down	BEND3	up	-23.38	157	-27.8	0.650251
hsa-miR-4716-3p	down	chr4_146510049_146488066_-21983-SLC10A7	up	-21.18	153	-29.3	0.954911	hsa-miR-4716-3p	down	EMR2	up	-26.04	154	-28.6	0.53087
hsa-miR-4716-3p	down	chr4_146510049_146488066_-21983-SLC10A7	up	-21.18	153	-29.3	0.954911	hsa-miR-4716-3p	down	THTPA	up	-28.01	170	-33.5	0.010369
hsa-miR-4716-3p	down	chr4_146510049_146488066_-21983-SLC10A7	up	-21.18	153	-29.3	0.954911	hsa-miR-4716-3p	down	PGF	up	-24.37	150	-28.4	0.142365
hsa-miR-4716-3p	down	chr4_146510049_146488066_-21983-SLC10A7	up	-21.18	153	-29.3	0.954911	hsa-miR-4716-3p	down	ENTPD7	up	-25.73	150	-29.3	0.655555
hsa-miR-4716-3p	down	chr4_146510049_146488066_-21983-SLC10A7	up	-21.18	153	-29.3	0.954911	hsa-miR-4716-3p	down	B4GALT5	up	-21.99	152	-26.1	0.870044
hsa-miR-4716-3p	down	chr4_146510049_146488066_-21983-SLC10A7	up	-21.18	153	-29.3	0.954911	hsa-miR-4716-3p	down	APLN	up	-23.73	161	-30.3	0.236099
hsa-miR-4716-3p	down	chr4_146510049_146488066_-21983-SLC10A7	up	-21.18	153	-29.3	0.954911	hsa-miR-4716-3p	down	LRP8	up	-27.72	172	-32.8	0.166686
hsa-miR-4716-3p	down	chr4_146510049_146488066_-21983-SLC10A7	up	-21.18	153	-29.3	0.954911	hsa-miR-4716-3p	down	SERPINA1	up	-22.66	158	-31.3	0.094768
hsa-miR-4716-3p	down	chr4_146510049_146488066_-21983-SLC10A7	up	-21.18	153	-29.3	0.954911	hsa-miR-4716-3p	down	SHMT2	up	-27.75	163	-32.1	0.013387
hsa-miR-4716-3p	down	chr4_146510049_146488066_-21983-SLC10A7	up	-21.18	153	-29.3	0.954911	hsa-miR-4716-3p	down	UBAP1	up	-22.86	152	-28.5	0.159854
hsa-miR-4716-3p	down	chr4_146510049_146488066_-21983-SLC10A7	up	-21.18	153	-29.3	0.954911	hsa-miR-4716-3p	down	RNF24	up	-22.8	154	-25.3	0.895288
hsa-miR-4716-3p	down	chr4_146510049_146488066_-21983-SLC10A7	up	-21.18	153	-29.3	0.954911	hsa-miR-4716-3p	down	TRIOBP	up	-22.09	155	-29.4	0.031591
hsa-miR-4716-3p	down	chr4_146510049_146488066_-21983-SLC10A7	up	-21.18	153	-29.3	0.954911	hsa-miR-4716-3p	down	PHYHIP	up	-27.25	170	-32.6	0.010122
hsa-miR-4716-3p	down	chr4_146510049_146488066_-21983-SLC10A7	up	-21.18	153	-29.3	0.954911	hsa-miR-4716-3p	down	PHC2	up	-25.7	150	-28.7	0.189378
hsa-miR-4716-3p	down	chr4_146510049_146488066_-21983-SLC10A7	up	-21.18	153	-29.3	0.954911	hsa-miR-4716-3p	down	CDKN1A	up	-24.57	158	-30.5	0.117222
hsa-miR-4716-3p	down	chr4_146510049_146488066_-21983-SLC10A7	up	-21.18	153	-29.3	0.954911	hsa-miR-4716-3p	down	FAM169B	up	-21.06	154	-27.6	0.544011
hsa-miR-4716-3p	down	chr4_146510049_146488066_-21983-SLC10A7	up	-21.18	153	-29.3	0.954911	hsa-miR-4716-3p	down	FGF5	up	-20.86	160	-26.3	0.92236
hsa-miR-4716-3p	down	chr4_146510049_146488066_-21983-SLC10A7	up	-21.18	153	-29.3	0.954911	hsa-miR-4716-3p	down	C17orf96	up	-20.31	152	-27.6	0.392945
hsa-miR-4716-3p	down	chr4_146510049_146488066_-21983-SLC10A7	up	-21.18	153	-29.3	0.954911	hsa-miR-4716-3p	down	CDK2	up	-27.88	156	-30.4	0.085185
hsa-miR-4716-3p	down	chr4_146510049_146488066_-21983-SLC10A7	up	-21.18	153	-29.3	0.954911	hsa-miR-4716-3p	down	SPRY4	up	-21.83	160	-28.3	0.600882
hsa-miR-4716-3p	down	chr4_146510049_146488066_-21983-SLC10A7	up	-21.18	153	-29.3	0.954911	hsa-miR-4716-3p	down	ASS1	up	-22.27	162	-28.6	0.019682
hsa-miR-4716-3p	down	chr4_146510049_146488066_-21983-SLC10A7	up	-21.18	153	-29.3	0.954911	hsa-miR-4716-3p	down	TMEM158	up	-20.04	154	-25.5	0.348943
hsa-miR-4716-3p	down	chr4_146510049_146488066_-21983-SLC10A7	up	-21.18	153	-29.3	0.954911	hsa-miR-4716-3p	down	GLUL	up	-27.48	152	-29.6	0.308494
hsa-miR-4716-3p	down	chr4_146510049_146488066_-21983-SLC10A7	up	-21.18	153	-29.3	0.954911	hsa-miR-4716-3p	down	C12orf68	up	-26.13	160	-29.3	0.146332
hsa-miR-4716-3p	down	chr4_146510049_146488066_-21983-SLC10A7	up	-21.18	153	-29.3	0.954911	hsa-miR-4716-3p	down	ZDHHC9	up	-29.17	160	-32.6	0.114053
hsa-miR-4716-3p	down	chr4_146510049_146488066_-21983-SLC10A7	up	-21.18	153	-29.3	0.954911	hsa-miR-4716-3p	down	SYNGAP1	up	-21.81	156	-27.9	0.379538
hsa-miR-4716-3p	down	chr4_146510049_146488066_-21983-SLC10A7	up	-21.18	153	-29.3	0.954911	hsa-miR-4716-3p	down	SPOCK1	up	-22.61	157	-28.5	0.52571
hsa-miR-4716-3p	down	chr4_146510049_146488066_-21983-SLC10A7	up	-21.18	153	-29.3	0.954911	hsa-miR-4716-3p	down	SLC7A5	up	-20.4	153	-26.6	0.765113
hsa-miR-4716-3p	down	chr4_146510049_146488066_-21983-SLC10A7	up	-21.18	153	-29.3	0.954911	hsa-miR-4716-3p	down	HRH2	up	-30.32	165	-31.1	0.070271
hsa-miR-4716-3p	down	chr4_146510049_146488066_-21983-SLC10A7	up	-21.18	153	-29.3	0.954911	hsa-miR-4716-3p	down	KIAA0247	up	-21.7	172	-29.1	0.518344
hsa-miR-4716-3p	down	chr4_146510049_146488066_-21983-SLC10A7	up	-21.18	153	-29.3	0.954911	hsa-miR-4716-3p	down	BEND3	up	-23.38	157	-27.8	0.650251
hsa-miR-4716-3p	down	chr2_24584560_24556015_+28545-NCOA1	up	-28.93	157	-32.3	0.734915	hsa-miR-4716-3p	down	EMR2	up	-26.04	154	-28.6	0.53087
hsa-miR-4716-3p	down	chr2_24584560_24556015_+28545-NCOA1	up	-28.93	157	-32.3	0.734915	hsa-miR-4716-3p	down	THTPA	up	-28.01	170	-33.5	0.010369
hsa-miR-4716-3p	down	chr2_24584560_24556015_+28545-NCOA1	up	-28.93	157	-32.3	0.734915	hsa-miR-4716-3p	down	PGF	up	-24.37	150	-28.4	0.142365
hsa-miR-4716-3p	down	chr2_24584560_24556015_+28545-NCOA1	up	-28.93	157	-32.3	0.734915	hsa-miR-4716-3p	down	ENTPD7	up	-25.73	150	-29.3	0.655555
hsa-miR-4716-3p	down	chr2_24584560_24556015_+28545-NCOA1	up	-28.93	157	-32.3	0.734915	hsa-miR-4716-3p	down	B4GALT5	up	-21.99	152	-26.1	0.870044
hsa-miR-4716-3p	down	chr2_24584560_24556015_+28545-NCOA1	up	-28.93	157	-32.3	0.734915	hsa-miR-4716-3p	down	APLN	up	-23.73	161	-30.3	0.236099
hsa-miR-4716-3p	down	chr2_24584560_24556015_+28545-NCOA1	up	-28.93	157	-32.3	0.734915	hsa-miR-4716-3p	down	LRP8	up	-27.72	172	-32.8	0.166686
hsa-miR-4716-3p	down	chr2_24584560_24556015_+28545-NCOA1	up	-28.93	157	-32.3	0.734915	hsa-miR-4716-3p	down	SERPINA1	up	-22.66	158	-31.3	0.094768
hsa-miR-4716-3p	down	chr2_24584560_24556015_+28545-NCOA1	up	-28.93	157	-32.3	0.734915	hsa-miR-4716-3p	down	SHMT2	up	-27.75	163	-32.1	0.013387
hsa-miR-4716-3p	down	chr2_24584560_24556015_+28545-NCOA1	up	-28.93	157	-32.3	0.734915	hsa-miR-4716-3p	down	UBAP1	up	-22.86	152	-28.5	0.159854
hsa-miR-4716-3p	down	chr2_24584560_24556015_+28545-NCOA1	up	-28.93	157	-32.3	0.734915	hsa-miR-4716-3p	down	RNF24	up	-22.8	154	-25.3	0.895288
hsa-miR-4716-3p	down	chr2_24584560_24556015_+28545-NCOA1	up	-28.93	157	-32.3	0.734915	hsa-miR-4716-3p	down	TRIOBP	up	-22.09	155	-29.4	0.031591
hsa-miR-4716-3p	down	chr2_24584560_24556015_+28545-NCOA1	up	-28.93	157	-32.3	0.734915	hsa-miR-4716-3p	down	PHYHIP	up	-27.25	170	-32.6	0.010122
hsa-miR-4716-3p	down	chr2_24584560_24556015_+28545-NCOA1	up	-28.93	157	-32.3	0.734915	hsa-miR-4716-3p	down	PHC2	up	-25.7	150	-28.7	0.189378
hsa-miR-4716-3p	down	chr2_24584560_24556015_+28545-NCOA1	up	-28.93	157	-32.3	0.734915	hsa-miR-4716-3p	down	CDKN1A	up	-24.57	158	-30.5	0.117222
hsa-miR-4716-3p	down	chr2_24584560_24556015_+28545-NCOA1	up	-28.93	157	-32.3	0.734915	hsa-miR-4716-3p	down	FAM169B	up	-21.06	154	-27.6	0.544011
hsa-miR-4716-3p	down	chr2_24584560_24556015_+28545-NCOA1	up	-28.93	157	-32.3	0.734915	hsa-miR-4716-3p	down	FGF5	up	-20.86	160	-26.3	0.92236
hsa-miR-4716-3p	down	chr2_24584560_24556015_+28545-NCOA1	up	-28.93	157	-32.3	0.734915	hsa-miR-4716-3p	down	C17orf96	up	-20.31	152	-27.6	0.392945
hsa-miR-4716-3p	down	chr2_24584560_24556015_+28545-NCOA1	up	-28.93	157	-32.3	0.734915	hsa-miR-4716-3p	down	CDK2	up	-27.88	156	-30.4	0.085185
hsa-miR-4716-3p	down	chr2_24584560_24556015_+28545-NCOA1	up	-28.93	157	-32.3	0.734915	hsa-miR-4716-3p	down	SPRY4	up	-21.83	160	-28.3	0.600882
hsa-miR-4716-3p	down	chr2_24584560_24556015_+28545-NCOA1	up	-28.93	157	-32.3	0.734915	hsa-miR-4716-3p	down	ASS1	up	-22.27	162	-28.6	0.019682
hsa-miR-4716-3p	down	chr2_24584560_24556015_+28545-NCOA1	up	-28.93	157	-32.3	0.734915	hsa-miR-4716-3p	down	TMEM158	up	-20.04	154	-25.5	0.348943
hsa-miR-4716-3p	down	chr2_24584560_24556015_+28545-NCOA1	up	-28.93	157	-32.3	0.734915	hsa-miR-4716-3p	down	GLUL	up	-27.48	152	-29.6	0.308494
hsa-miR-4716-3p	down	chr2_24584560_24556015_+28545-NCOA1	up	-28.93	157	-32.3	0.734915	hsa-miR-4716-3p	down	C12orf68	up	-26.13	160	-29.3	0.146332
hsa-miR-4716-3p	down	chr2_24584560_24556015_+28545-NCOA1	up	-28.93	157	-32.3	0.734915	hsa-miR-4716-3p	down	ZDHHC9	up	-29.17	160	-32.6	0.114053
hsa-miR-4716-3p	down	chr2_24584560_24556015_+28545-NCOA1	up	-28.93	157	-32.3	0.734915	hsa-miR-4716-3p	down	SYNGAP1	up	-21.81	156	-27.9	0.379538
hsa-miR-4716-3p	down	chr2_24584560_24556015_+28545-NCOA1	up	-28.93	157	-32.3	0.734915	hsa-miR-4716-3p	down	SPOCK1	up	-22.61	157	-28.5	0.52571
hsa-miR-4716-3p	down	chr2_24584560_24556015_+28545-NCOA1	up	-28.93	157	-32.3	0.734915	hsa-miR-4716-3p	down	SLC7A5	up	-20.4	153	-26.6	0.765113
hsa-miR-4716-3p	down	chr2_24584560_24556015_+28545-NCOA1	up	-28.93	157	-32.3	0.734915	hsa-miR-4716-3p	down	HRH2	up	-30.32	165	-31.1	0.070271
hsa-miR-4716-3p	down	chr2_24584560_24556015_+28545-NCOA1	up	-28.93	157	-32.3	0.734915	hsa-miR-4716-3p	down	KIAA0247	up	-21.7	172	-29.1	0.518344
hsa-miR-4716-3p	down	chr2_24584560_24556015_+28545-NCOA1	up	-28.93	157	-32.3	0.734915	hsa-miR-4716-3p	down	BEND3	up	-23.38	157	-27.8	0.650251
hsa-miR-4716-3p	down	chr14_69149503_69122217_-27286-DCAF5	up	-20.15	151	-30.3	0.924524	hsa-miR-4716-3p	down	EMR2	up	-26.04	154	-28.6	0.53087
hsa-miR-4716-3p	down	chr14_69149503_69122217_-27286-DCAF5	up	-20.15	151	-30.3	0.924524	hsa-miR-4716-3p	down	THTPA	up	-28.01	170	-33.5	0.010369
hsa-miR-4716-3p	down	chr14_69149503_69122217_-27286-DCAF5	up	-20.15	151	-30.3	0.924524	hsa-miR-4716-3p	down	PGF	up	-24.37	150	-28.4	0.142365
hsa-miR-4716-3p	down	chr14_69149503_69122217_-27286-DCAF5	up	-20.15	151	-30.3	0.924524	hsa-miR-4716-3p	down	ENTPD7	up	-25.73	150	-29.3	0.655555
hsa-miR-4716-3p	down	chr14_69149503_69122217_-27286-DCAF5	up	-20.15	151	-30.3	0.924524	hsa-miR-4716-3p	down	B4GALT5	up	-21.99	152	-26.1	0.870044
hsa-miR-4716-3p	down	chr14_69149503_69122217_-27286-DCAF5	up	-20.15	151	-30.3	0.924524	hsa-miR-4716-3p	down	APLN	up	-23.73	161	-30.3	0.236099
hsa-miR-4716-3p	down	chr14_69149503_69122217_-27286-DCAF5	up	-20.15	151	-30.3	0.924524	hsa-miR-4716-3p	down	LRP8	up	-27.72	172	-32.8	0.166686
hsa-miR-4716-3p	down	chr14_69149503_69122217_-27286-DCAF5	up	-20.15	151	-30.3	0.924524	hsa-miR-4716-3p	down	SERPINA1	up	-22.66	158	-31.3	0.094768
hsa-miR-4716-3p	down	chr14_69149503_69122217_-27286-DCAF5	up	-20.15	151	-30.3	0.924524	hsa-miR-4716-3p	down	SHMT2	up	-27.75	163	-32.1	0.013387
hsa-miR-4716-3p	down	chr14_69149503_69122217_-27286-DCAF5	up	-20.15	151	-30.3	0.924524	hsa-miR-4716-3p	down	UBAP1	up	-22.86	152	-28.5	0.159854
hsa-miR-4716-3p	down	chr14_69149503_69122217_-27286-DCAF5	up	-20.15	151	-30.3	0.924524	hsa-miR-4716-3p	down	RNF24	up	-22.8	154	-25.3	0.895288
hsa-miR-4716-3p	down	chr14_69149503_69122217_-27286-DCAF5	up	-20.15	151	-30.3	0.924524	hsa-miR-4716-3p	down	TRIOBP	up	-22.09	155	-29.4	0.031591
hsa-miR-4716-3p	down	chr14_69149503_69122217_-27286-DCAF5	up	-20.15	151	-30.3	0.924524	hsa-miR-4716-3p	down	PHYHIP	up	-27.25	170	-32.6	0.010122
hsa-miR-4716-3p	down	chr14_69149503_69122217_-27286-DCAF5	up	-20.15	151	-30.3	0.924524	hsa-miR-4716-3p	down	PHC2	up	-25.7	150	-28.7	0.189378
hsa-miR-4716-3p	down	chr14_69149503_69122217_-27286-DCAF5	up	-20.15	151	-30.3	0.924524	hsa-miR-4716-3p	down	CDKN1A	up	-24.57	158	-30.5	0.117222
hsa-miR-4716-3p	down	chr14_69149503_69122217_-27286-DCAF5	up	-20.15	151	-30.3	0.924524	hsa-miR-4716-3p	down	FAM169B	up	-21.06	154	-27.6	0.544011
hsa-miR-4716-3p	down	chr14_69149503_69122217_-27286-DCAF5	up	-20.15	151	-30.3	0.924524	hsa-miR-4716-3p	down	FGF5	up	-20.86	160	-26.3	0.92236
hsa-miR-4716-3p	down	chr14_69149503_69122217_-27286-DCAF5	up	-20.15	151	-30.3	0.924524	hsa-miR-4716-3p	down	C17orf96	up	-20.31	152	-27.6	0.392945
hsa-miR-4716-3p	down	chr14_69149503_69122217_-27286-DCAF5	up	-20.15	151	-30.3	0.924524	hsa-miR-4716-3p	down	CDK2	up	-27.88	156	-30.4	0.085185
hsa-miR-4716-3p	down	chr14_69149503_69122217_-27286-DCAF5	up	-20.15	151	-30.3	0.924524	hsa-miR-4716-3p	down	SPRY4	up	-21.83	160	-28.3	0.600882
hsa-miR-4716-3p	down	chr14_69149503_69122217_-27286-DCAF5	up	-20.15	151	-30.3	0.924524	hsa-miR-4716-3p	down	ASS1	up	-22.27	162	-28.6	0.019682
hsa-miR-4716-3p	down	chr14_69149503_69122217_-27286-DCAF5	up	-20.15	151	-30.3	0.924524	hsa-miR-4716-3p	down	TMEM158	up	-20.04	154	-25.5	0.348943
hsa-miR-4716-3p	down	chr14_69149503_69122217_-27286-DCAF5	up	-20.15	151	-30.3	0.924524	hsa-miR-4716-3p	down	GLUL	up	-27.48	152	-29.6	0.308494
hsa-miR-4716-3p	down	chr14_69149503_69122217_-27286-DCAF5	up	-20.15	151	-30.3	0.924524	hsa-miR-4716-3p	down	C12orf68	up	-26.13	160	-29.3	0.146332
hsa-miR-4716-3p	down	chr14_69149503_69122217_-27286-DCAF5	up	-20.15	151	-30.3	0.924524	hsa-miR-4716-3p	down	ZDHHC9	up	-29.17	160	-32.6	0.114053
hsa-miR-4716-3p	down	chr14_69149503_69122217_-27286-DCAF5	up	-20.15	151	-30.3	0.924524	hsa-miR-4716-3p	down	SYNGAP1	up	-21.81	156	-27.9	0.379538
hsa-miR-4716-3p	down	chr14_69149503_69122217_-27286-DCAF5	up	-20.15	151	-30.3	0.924524	hsa-miR-4716-3p	down	SPOCK1	up	-22.61	157	-28.5	0.52571
hsa-miR-4716-3p	down	chr14_69149503_69122217_-27286-DCAF5	up	-20.15	151	-30.3	0.924524	hsa-miR-4716-3p	down	SLC7A5	up	-20.4	153	-26.6	0.765113
hsa-miR-4716-3p	down	chr14_69149503_69122217_-27286-DCAF5	up	-20.15	151	-30.3	0.924524	hsa-miR-4716-3p	down	HRH2	up	-30.32	165	-31.1	0.070271
hsa-miR-4716-3p	down	chr14_69149503_69122217_-27286-DCAF5	up	-20.15	151	-30.3	0.924524	hsa-miR-4716-3p	down	KIAA0247	up	-21.7	172	-29.1	0.518344
hsa-miR-4716-3p	down	chr14_69149503_69122217_-27286-DCAF5	up	-20.15	151	-30.3	0.924524	hsa-miR-4716-3p	down	BEND3	up	-23.38	157	-27.8	0.650251
hsa-miR-4716-3p	down	chr14_58512627_58488621_+24006-KIAA0586	up	-26.92	163	-29.4	0.095314	hsa-miR-4716-3p	down	EMR2	up	-26.04	154	-28.6	0.53087
hsa-miR-4716-3p	down	chr14_58512627_58488621_+24006-KIAA0586	up	-26.92	163	-29.4	0.095314	hsa-miR-4716-3p	down	THTPA	up	-28.01	170	-33.5	0.010369
hsa-miR-4716-3p	down	chr14_58512627_58488621_+24006-KIAA0586	up	-26.92	163	-29.4	0.095314	hsa-miR-4716-3p	down	PGF	up	-24.37	150	-28.4	0.142365
hsa-miR-4716-3p	down	chr14_58512627_58488621_+24006-KIAA0586	up	-26.92	163	-29.4	0.095314	hsa-miR-4716-3p	down	ENTPD7	up	-25.73	150	-29.3	0.655555
hsa-miR-4716-3p	down	chr14_58512627_58488621_+24006-KIAA0586	up	-26.92	163	-29.4	0.095314	hsa-miR-4716-3p	down	B4GALT5	up	-21.99	152	-26.1	0.870044
hsa-miR-4716-3p	down	chr14_58512627_58488621_+24006-KIAA0586	up	-26.92	163	-29.4	0.095314	hsa-miR-4716-3p	down	APLN	up	-23.73	161	-30.3	0.236099
hsa-miR-4716-3p	down	chr14_58512627_58488621_+24006-KIAA0586	up	-26.92	163	-29.4	0.095314	hsa-miR-4716-3p	down	LRP8	up	-27.72	172	-32.8	0.166686
hsa-miR-4716-3p	down	chr14_58512627_58488621_+24006-KIAA0586	up	-26.92	163	-29.4	0.095314	hsa-miR-4716-3p	down	SERPINA1	up	-22.66	158	-31.3	0.094768
hsa-miR-4716-3p	down	chr14_58512627_58488621_+24006-KIAA0586	up	-26.92	163	-29.4	0.095314	hsa-miR-4716-3p	down	SHMT2	up	-27.75	163	-32.1	0.013387
hsa-miR-4716-3p	down	chr14_58512627_58488621_+24006-KIAA0586	up	-26.92	163	-29.4	0.095314	hsa-miR-4716-3p	down	UBAP1	up	-22.86	152	-28.5	0.159854
hsa-miR-4716-3p	down	chr14_58512627_58488621_+24006-KIAA0586	up	-26.92	163	-29.4	0.095314	hsa-miR-4716-3p	down	RNF24	up	-22.8	154	-25.3	0.895288
hsa-miR-4716-3p	down	chr14_58512627_58488621_+24006-KIAA0586	up	-26.92	163	-29.4	0.095314	hsa-miR-4716-3p	down	TRIOBP	up	-22.09	155	-29.4	0.031591
hsa-miR-4716-3p	down	chr14_58512627_58488621_+24006-KIAA0586	up	-26.92	163	-29.4	0.095314	hsa-miR-4716-3p	down	PHYHIP	up	-27.25	170	-32.6	0.010122
hsa-miR-4716-3p	down	chr14_58512627_58488621_+24006-KIAA0586	up	-26.92	163	-29.4	0.095314	hsa-miR-4716-3p	down	PHC2	up	-25.7	150	-28.7	0.189378
hsa-miR-4716-3p	down	chr14_58512627_58488621_+24006-KIAA0586	up	-26.92	163	-29.4	0.095314	hsa-miR-4716-3p	down	CDKN1A	up	-24.57	158	-30.5	0.117222
hsa-miR-4716-3p	down	chr14_58512627_58488621_+24006-KIAA0586	up	-26.92	163	-29.4	0.095314	hsa-miR-4716-3p	down	FAM169B	up	-21.06	154	-27.6	0.544011
hsa-miR-4716-3p	down	chr14_58512627_58488621_+24006-KIAA0586	up	-26.92	163	-29.4	0.095314	hsa-miR-4716-3p	down	FGF5	up	-20.86	160	-26.3	0.92236
hsa-miR-4716-3p	down	chr14_58512627_58488621_+24006-KIAA0586	up	-26.92	163	-29.4	0.095314	hsa-miR-4716-3p	down	C17orf96	up	-20.31	152	-27.6	0.392945
hsa-miR-4716-3p	down	chr14_58512627_58488621_+24006-KIAA0586	up	-26.92	163	-29.4	0.095314	hsa-miR-4716-3p	down	CDK2	up	-27.88	156	-30.4	0.085185
hsa-miR-4716-3p	down	chr14_58512627_58488621_+24006-KIAA0586	up	-26.92	163	-29.4	0.095314	hsa-miR-4716-3p	down	SPRY4	up	-21.83	160	-28.3	0.600882
hsa-miR-4716-3p	down	chr14_58512627_58488621_+24006-KIAA0586	up	-26.92	163	-29.4	0.095314	hsa-miR-4716-3p	down	ASS1	up	-22.27	162	-28.6	0.019682
hsa-miR-4716-3p	down	chr14_58512627_58488621_+24006-KIAA0586	up	-26.92	163	-29.4	0.095314	hsa-miR-4716-3p	down	TMEM158	up	-20.04	154	-25.5	0.348943
hsa-miR-4716-3p	down	chr14_58512627_58488621_+24006-KIAA0586	up	-26.92	163	-29.4	0.095314	hsa-miR-4716-3p	down	GLUL	up	-27.48	152	-29.6	0.308494
hsa-miR-4716-3p	down	chr14_58512627_58488621_+24006-KIAA0586	up	-26.92	163	-29.4	0.095314	hsa-miR-4716-3p	down	C12orf68	up	-26.13	160	-29.3	0.146332
hsa-miR-4716-3p	down	chr14_58512627_58488621_+24006-KIAA0586	up	-26.92	163	-29.4	0.095314	hsa-miR-4716-3p	down	ZDHHC9	up	-29.17	160	-32.6	0.114053
hsa-miR-4716-3p	down	chr14_58512627_58488621_+24006-KIAA0586	up	-26.92	163	-29.4	0.095314	hsa-miR-4716-3p	down	SYNGAP1	up	-21.81	156	-27.9	0.379538
hsa-miR-4716-3p	down	chr14_58512627_58488621_+24006-KIAA0586	up	-26.92	163	-29.4	0.095314	hsa-miR-4716-3p	down	SPOCK1	up	-22.61	157	-28.5	0.52571
hsa-miR-4716-3p	down	chr14_58512627_58488621_+24006-KIAA0586	up	-26.92	163	-29.4	0.095314	hsa-miR-4716-3p	down	SLC7A5	up	-20.4	153	-26.6	0.765113
hsa-miR-4716-3p	down	chr14_58512627_58488621_+24006-KIAA0586	up	-26.92	163	-29.4	0.095314	hsa-miR-4716-3p	down	HRH2	up	-30.32	165	-31.1	0.070271
hsa-miR-4716-3p	down	chr14_58512627_58488621_+24006-KIAA0586	up	-26.92	163	-29.4	0.095314	hsa-miR-4716-3p	down	KIAA0247	up	-21.7	172	-29.1	0.518344
hsa-miR-4716-3p	down	chr14_58512627_58488621_+24006-KIAA0586	up	-26.92	163	-29.4	0.095314	hsa-miR-4716-3p	down	BEND3	up	-23.38	157	-27.8	0.650251
hsa-miR-4716-3p	down	chr6_77212053_77151201_-60852-na	up	-20.6	156	-27.9	0.999973	hsa-miR-4716-3p	down	EMR2	up	-26.04	154	-28.6	0.53087
hsa-miR-4716-3p	down	chr6_77212053_77151201_-60852-na	up	-20.6	156	-27.9	0.999973	hsa-miR-4716-3p	down	THTPA	up	-28.01	170	-33.5	0.010369
hsa-miR-4716-3p	down	chr6_77212053_77151201_-60852-na	up	-20.6	156	-27.9	0.999973	hsa-miR-4716-3p	down	PGF	up	-24.37	150	-28.4	0.142365
hsa-miR-4716-3p	down	chr6_77212053_77151201_-60852-na	up	-20.6	156	-27.9	0.999973	hsa-miR-4716-3p	down	ENTPD7	up	-25.73	150	-29.3	0.655555
hsa-miR-4716-3p	down	chr6_77212053_77151201_-60852-na	up	-20.6	156	-27.9	0.999973	hsa-miR-4716-3p	down	B4GALT5	up	-21.99	152	-26.1	0.870044
hsa-miR-4716-3p	down	chr6_77212053_77151201_-60852-na	up	-20.6	156	-27.9	0.999973	hsa-miR-4716-3p	down	APLN	up	-23.73	161	-30.3	0.236099
hsa-miR-4716-3p	down	chr6_77212053_77151201_-60852-na	up	-20.6	156	-27.9	0.999973	hsa-miR-4716-3p	down	LRP8	up	-27.72	172	-32.8	0.166686
hsa-miR-4716-3p	down	chr6_77212053_77151201_-60852-na	up	-20.6	156	-27.9	0.999973	hsa-miR-4716-3p	down	SERPINA1	up	-22.66	158	-31.3	0.094768
hsa-miR-4716-3p	down	chr6_77212053_77151201_-60852-na	up	-20.6	156	-27.9	0.999973	hsa-miR-4716-3p	down	SHMT2	up	-27.75	163	-32.1	0.013387
hsa-miR-4716-3p	down	chr6_77212053_77151201_-60852-na	up	-20.6	156	-27.9	0.999973	hsa-miR-4716-3p	down	UBAP1	up	-22.86	152	-28.5	0.159854
hsa-miR-4716-3p	down	chr6_77212053_77151201_-60852-na	up	-20.6	156	-27.9	0.999973	hsa-miR-4716-3p	down	RNF24	up	-22.8	154	-25.3	0.895288
hsa-miR-4716-3p	down	chr6_77212053_77151201_-60852-na	up	-20.6	156	-27.9	0.999973	hsa-miR-4716-3p	down	TRIOBP	up	-22.09	155	-29.4	0.031591
hsa-miR-4716-3p	down	chr6_77212053_77151201_-60852-na	up	-20.6	156	-27.9	0.999973	hsa-miR-4716-3p	down	PHYHIP	up	-27.25	170	-32.6	0.010122
hsa-miR-4716-3p	down	chr6_77212053_77151201_-60852-na	up	-20.6	156	-27.9	0.999973	hsa-miR-4716-3p	down	PHC2	up	-25.7	150	-28.7	0.189378
hsa-miR-4716-3p	down	chr6_77212053_77151201_-60852-na	up	-20.6	156	-27.9	0.999973	hsa-miR-4716-3p	down	CDKN1A	up	-24.57	158	-30.5	0.117222
hsa-miR-4716-3p	down	chr6_77212053_77151201_-60852-na	up	-20.6	156	-27.9	0.999973	hsa-miR-4716-3p	down	FAM169B	up	-21.06	154	-27.6	0.544011
hsa-miR-4716-3p	down	chr6_77212053_77151201_-60852-na	up	-20.6	156	-27.9	0.999973	hsa-miR-4716-3p	down	FGF5	up	-20.86	160	-26.3	0.92236
hsa-miR-4716-3p	down	chr6_77212053_77151201_-60852-na	up	-20.6	156	-27.9	0.999973	hsa-miR-4716-3p	down	C17orf96	up	-20.31	152	-27.6	0.392945
hsa-miR-4716-3p	down	chr6_77212053_77151201_-60852-na	up	-20.6	156	-27.9	0.999973	hsa-miR-4716-3p	down	CDK2	up	-27.88	156	-30.4	0.085185
hsa-miR-4716-3p	down	chr6_77212053_77151201_-60852-na	up	-20.6	156	-27.9	0.999973	hsa-miR-4716-3p	down	SPRY4	up	-21.83	160	-28.3	0.600882
hsa-miR-4716-3p	down	chr6_77212053_77151201_-60852-na	up	-20.6	156	-27.9	0.999973	hsa-miR-4716-3p	down	ASS1	up	-22.27	162	-28.6	0.019682
hsa-miR-4716-3p	down	chr6_77212053_77151201_-60852-na	up	-20.6	156	-27.9	0.999973	hsa-miR-4716-3p	down	TMEM158	up	-20.04	154	-25.5	0.348943
hsa-miR-4716-3p	down	chr6_77212053_77151201_-60852-na	up	-20.6	156	-27.9	0.999973	hsa-miR-4716-3p	down	GLUL	up	-27.48	152	-29.6	0.308494
hsa-miR-4716-3p	down	chr6_77212053_77151201_-60852-na	up	-20.6	156	-27.9	0.999973	hsa-miR-4716-3p	down	C12orf68	up	-26.13	160	-29.3	0.146332
hsa-miR-4716-3p	down	chr6_77212053_77151201_-60852-na	up	-20.6	156	-27.9	0.999973	hsa-miR-4716-3p	down	ZDHHC9	up	-29.17	160	-32.6	0.114053
hsa-miR-4716-3p	down	chr6_77212053_77151201_-60852-na	up	-20.6	156	-27.9	0.999973	hsa-miR-4716-3p	down	SYNGAP1	up	-21.81	156	-27.9	0.379538
hsa-miR-4716-3p	down	chr6_77212053_77151201_-60852-na	up	-20.6	156	-27.9	0.999973	hsa-miR-4716-3p	down	SPOCK1	up	-22.61	157	-28.5	0.52571
hsa-miR-4716-3p	down	chr6_77212053_77151201_-60852-na	up	-20.6	156	-27.9	0.999973	hsa-miR-4716-3p	down	SLC7A5	up	-20.4	153	-26.6	0.765113
hsa-miR-4716-3p	down	chr6_77212053_77151201_-60852-na	up	-20.6	156	-27.9	0.999973	hsa-miR-4716-3p	down	HRH2	up	-30.32	165	-31.1	0.070271
hsa-miR-4716-3p	down	chr6_77212053_77151201_-60852-na	up	-20.6	156	-27.9	0.999973	hsa-miR-4716-3p	down	KIAA0247	up	-21.7	172	-29.1	0.518344
hsa-miR-4716-3p	down	chr6_77212053_77151201_-60852-na	up	-20.6	156	-27.9	0.999973	hsa-miR-4716-3p	down	BEND3	up	-23.38	157	-27.8	0.650251
hsa-miR-4716-3p	down	chr9_111011690_110972073_-39617-LPAR1	up	-24.62	171	-31.6	0.890755	hsa-miR-4716-3p	down	EMR2	up	-26.04	154	-28.6	0.53087
hsa-miR-4716-3p	down	chr9_111011690_110972073_-39617-LPAR1	up	-24.62	171	-31.6	0.890755	hsa-miR-4716-3p	down	THTPA	up	-28.01	170	-33.5	0.010369
hsa-miR-4716-3p	down	chr9_111011690_110972073_-39617-LPAR1	up	-24.62	171	-31.6	0.890755	hsa-miR-4716-3p	down	PGF	up	-24.37	150	-28.4	0.142365
hsa-miR-4716-3p	down	chr9_111011690_110972073_-39617-LPAR1	up	-24.62	171	-31.6	0.890755	hsa-miR-4716-3p	down	ENTPD7	up	-25.73	150	-29.3	0.655555
hsa-miR-4716-3p	down	chr9_111011690_110972073_-39617-LPAR1	up	-24.62	171	-31.6	0.890755	hsa-miR-4716-3p	down	B4GALT5	up	-21.99	152	-26.1	0.870044
hsa-miR-4716-3p	down	chr9_111011690_110972073_-39617-LPAR1	up	-24.62	171	-31.6	0.890755	hsa-miR-4716-3p	down	APLN	up	-23.73	161	-30.3	0.236099
hsa-miR-4716-3p	down	chr9_111011690_110972073_-39617-LPAR1	up	-24.62	171	-31.6	0.890755	hsa-miR-4716-3p	down	LRP8	up	-27.72	172	-32.8	0.166686
hsa-miR-4716-3p	down	chr9_111011690_110972073_-39617-LPAR1	up	-24.62	171	-31.6	0.890755	hsa-miR-4716-3p	down	SERPINA1	up	-22.66	158	-31.3	0.094768
hsa-miR-4716-3p	down	chr9_111011690_110972073_-39617-LPAR1	up	-24.62	171	-31.6	0.890755	hsa-miR-4716-3p	down	SHMT2	up	-27.75	163	-32.1	0.013387
hsa-miR-4716-3p	down	chr9_111011690_110972073_-39617-LPAR1	up	-24.62	171	-31.6	0.890755	hsa-miR-4716-3p	down	UBAP1	up	-22.86	152	-28.5	0.159854
hsa-miR-4716-3p	down	chr9_111011690_110972073_-39617-LPAR1	up	-24.62	171	-31.6	0.890755	hsa-miR-4716-3p	down	RNF24	up	-22.8	154	-25.3	0.895288
hsa-miR-4716-3p	down	chr9_111011690_110972073_-39617-LPAR1	up	-24.62	171	-31.6	0.890755	hsa-miR-4716-3p	down	TRIOBP	up	-22.09	155	-29.4	0.031591
hsa-miR-4716-3p	down	chr9_111011690_110972073_-39617-LPAR1	up	-24.62	171	-31.6	0.890755	hsa-miR-4716-3p	down	PHYHIP	up	-27.25	170	-32.6	0.010122
hsa-miR-4716-3p	down	chr9_111011690_110972073_-39617-LPAR1	up	-24.62	171	-31.6	0.890755	hsa-miR-4716-3p	down	PHC2	up	-25.7	150	-28.7	0.189378
hsa-miR-4716-3p	down	chr9_111011690_110972073_-39617-LPAR1	up	-24.62	171	-31.6	0.890755	hsa-miR-4716-3p	down	CDKN1A	up	-24.57	158	-30.5	0.117222
hsa-miR-4716-3p	down	chr9_111011690_110972073_-39617-LPAR1	up	-24.62	171	-31.6	0.890755	hsa-miR-4716-3p	down	FAM169B	up	-21.06	154	-27.6	0.544011
hsa-miR-4716-3p	down	chr9_111011690_110972073_-39617-LPAR1	up	-24.62	171	-31.6	0.890755	hsa-miR-4716-3p	down	FGF5	up	-20.86	160	-26.3	0.92236
hsa-miR-4716-3p	down	chr9_111011690_110972073_-39617-LPAR1	up	-24.62	171	-31.6	0.890755	hsa-miR-4716-3p	down	C17orf96	up	-20.31	152	-27.6	0.392945
hsa-miR-4716-3p	down	chr9_111011690_110972073_-39617-LPAR1	up	-24.62	171	-31.6	0.890755	hsa-miR-4716-3p	down	CDK2	up	-27.88	156	-30.4	0.085185
hsa-miR-4716-3p	down	chr9_111011690_110972073_-39617-LPAR1	up	-24.62	171	-31.6	0.890755	hsa-miR-4716-3p	down	SPRY4	up	-21.83	160	-28.3	0.600882
hsa-miR-4716-3p	down	chr9_111011690_110972073_-39617-LPAR1	up	-24.62	171	-31.6	0.890755	hsa-miR-4716-3p	down	ASS1	up	-22.27	162	-28.6	0.019682
hsa-miR-4716-3p	down	chr9_111011690_110972073_-39617-LPAR1	up	-24.62	171	-31.6	0.890755	hsa-miR-4716-3p	down	TMEM158	up	-20.04	154	-25.5	0.348943
hsa-miR-4716-3p	down	chr9_111011690_110972073_-39617-LPAR1	up	-24.62	171	-31.6	0.890755	hsa-miR-4716-3p	down	GLUL	up	-27.48	152	-29.6	0.308494
hsa-miR-4716-3p	down	chr9_111011690_110972073_-39617-LPAR1	up	-24.62	171	-31.6	0.890755	hsa-miR-4716-3p	down	C12orf68	up	-26.13	160	-29.3	0.146332
hsa-miR-4716-3p	down	chr9_111011690_110972073_-39617-LPAR1	up	-24.62	171	-31.6	0.890755	hsa-miR-4716-3p	down	ZDHHC9	up	-29.17	160	-32.6	0.114053
hsa-miR-4716-3p	down	chr9_111011690_110972073_-39617-LPAR1	up	-24.62	171	-31.6	0.890755	hsa-miR-4716-3p	down	SYNGAP1	up	-21.81	156	-27.9	0.379538
hsa-miR-4716-3p	down	chr9_111011690_110972073_-39617-LPAR1	up	-24.62	171	-31.6	0.890755	hsa-miR-4716-3p	down	SPOCK1	up	-22.61	157	-28.5	0.52571
hsa-miR-4716-3p	down	chr9_111011690_110972073_-39617-LPAR1	up	-24.62	171	-31.6	0.890755	hsa-miR-4716-3p	down	SLC7A5	up	-20.4	153	-26.6	0.765113
hsa-miR-4716-3p	down	chr9_111011690_110972073_-39617-LPAR1	up	-24.62	171	-31.6	0.890755	hsa-miR-4716-3p	down	HRH2	up	-30.32	165	-31.1	0.070271
hsa-miR-4716-3p	down	chr9_111011690_110972073_-39617-LPAR1	up	-24.62	171	-31.6	0.890755	hsa-miR-4716-3p	down	KIAA0247	up	-21.7	172	-29.1	0.518344
hsa-miR-4716-3p	down	chr9_111011690_110972073_-39617-LPAR1	up	-24.62	171	-31.6	0.890755	hsa-miR-4716-3p	down	BEND3	up	-23.38	157	-27.8	0.650251
hsa-miR-4716-3p	down	chr4_133078462_133075344_-3118-na	up	-22.64	150	-30.9	0.222192	hsa-miR-4716-3p	down	EMR2	up	-26.04	154	-28.6	0.53087
hsa-miR-4716-3p	down	chr4_133078462_133075344_-3118-na	up	-22.64	150	-30.9	0.222192	hsa-miR-4716-3p	down	THTPA	up	-28.01	170	-33.5	0.010369
hsa-miR-4716-3p	down	chr4_133078462_133075344_-3118-na	up	-22.64	150	-30.9	0.222192	hsa-miR-4716-3p	down	PGF	up	-24.37	150	-28.4	0.142365
hsa-miR-4716-3p	down	chr4_133078462_133075344_-3118-na	up	-22.64	150	-30.9	0.222192	hsa-miR-4716-3p	down	ENTPD7	up	-25.73	150	-29.3	0.655555
hsa-miR-4716-3p	down	chr4_133078462_133075344_-3118-na	up	-22.64	150	-30.9	0.222192	hsa-miR-4716-3p	down	B4GALT5	up	-21.99	152	-26.1	0.870044
hsa-miR-4716-3p	down	chr4_133078462_133075344_-3118-na	up	-22.64	150	-30.9	0.222192	hsa-miR-4716-3p	down	APLN	up	-23.73	161	-30.3	0.236099
hsa-miR-4716-3p	down	chr4_133078462_133075344_-3118-na	up	-22.64	150	-30.9	0.222192	hsa-miR-4716-3p	down	LRP8	up	-27.72	172	-32.8	0.166686
hsa-miR-4716-3p	down	chr4_133078462_133075344_-3118-na	up	-22.64	150	-30.9	0.222192	hsa-miR-4716-3p	down	SERPINA1	up	-22.66	158	-31.3	0.094768
hsa-miR-4716-3p	down	chr4_133078462_133075344_-3118-na	up	-22.64	150	-30.9	0.222192	hsa-miR-4716-3p	down	SHMT2	up	-27.75	163	-32.1	0.013387
hsa-miR-4716-3p	down	chr4_133078462_133075344_-3118-na	up	-22.64	150	-30.9	0.222192	hsa-miR-4716-3p	down	UBAP1	up	-22.86	152	-28.5	0.159854
hsa-miR-4716-3p	down	chr4_133078462_133075344_-3118-na	up	-22.64	150	-30.9	0.222192	hsa-miR-4716-3p	down	RNF24	up	-22.8	154	-25.3	0.895288
hsa-miR-4716-3p	down	chr4_133078462_133075344_-3118-na	up	-22.64	150	-30.9	0.222192	hsa-miR-4716-3p	down	TRIOBP	up	-22.09	155	-29.4	0.031591
hsa-miR-4716-3p	down	chr4_133078462_133075344_-3118-na	up	-22.64	150	-30.9	0.222192	hsa-miR-4716-3p	down	PHYHIP	up	-27.25	170	-32.6	0.010122
hsa-miR-4716-3p	down	chr4_133078462_133075344_-3118-na	up	-22.64	150	-30.9	0.222192	hsa-miR-4716-3p	down	PHC2	up	-25.7	150	-28.7	0.189378
hsa-miR-4716-3p	down	chr4_133078462_133075344_-3118-na	up	-22.64	150	-30.9	0.222192	hsa-miR-4716-3p	down	CDKN1A	up	-24.57	158	-30.5	0.117222
hsa-miR-4716-3p	down	chr4_133078462_133075344_-3118-na	up	-22.64	150	-30.9	0.222192	hsa-miR-4716-3p	down	FAM169B	up	-21.06	154	-27.6	0.544011
hsa-miR-4716-3p	down	chr4_133078462_133075344_-3118-na	up	-22.64	150	-30.9	0.222192	hsa-miR-4716-3p	down	FGF5	up	-20.86	160	-26.3	0.92236
hsa-miR-4716-3p	down	chr4_133078462_133075344_-3118-na	up	-22.64	150	-30.9	0.222192	hsa-miR-4716-3p	down	C17orf96	up	-20.31	152	-27.6	0.392945
hsa-miR-4716-3p	down	chr4_133078462_133075344_-3118-na	up	-22.64	150	-30.9	0.222192	hsa-miR-4716-3p	down	CDK2	up	-27.88	156	-30.4	0.085185
hsa-miR-4716-3p	down	chr4_133078462_133075344_-3118-na	up	-22.64	150	-30.9	0.222192	hsa-miR-4716-3p	down	SPRY4	up	-21.83	160	-28.3	0.600882
hsa-miR-4716-3p	down	chr4_133078462_133075344_-3118-na	up	-22.64	150	-30.9	0.222192	hsa-miR-4716-3p	down	ASS1	up	-22.27	162	-28.6	0.019682
hsa-miR-4716-3p	down	chr4_133078462_133075344_-3118-na	up	-22.64	150	-30.9	0.222192	hsa-miR-4716-3p	down	TMEM158	up	-20.04	154	-25.5	0.348943
hsa-miR-4716-3p	down	chr4_133078462_133075344_-3118-na	up	-22.64	150	-30.9	0.222192	hsa-miR-4716-3p	down	GLUL	up	-27.48	152	-29.6	0.308494
hsa-miR-4716-3p	down	chr4_133078462_133075344_-3118-na	up	-22.64	150	-30.9	0.222192	hsa-miR-4716-3p	down	C12orf68	up	-26.13	160	-29.3	0.146332
hsa-miR-4716-3p	down	chr4_133078462_133075344_-3118-na	up	-22.64	150	-30.9	0.222192	hsa-miR-4716-3p	down	ZDHHC9	up	-29.17	160	-32.6	0.114053
hsa-miR-4716-3p	down	chr4_133078462_133075344_-3118-na	up	-22.64	150	-30.9	0.222192	hsa-miR-4716-3p	down	SYNGAP1	up	-21.81	156	-27.9	0.379538
hsa-miR-4716-3p	down	chr4_133078462_133075344_-3118-na	up	-22.64	150	-30.9	0.222192	hsa-miR-4716-3p	down	SPOCK1	up	-22.61	157	-28.5	0.52571
hsa-miR-4716-3p	down	chr4_133078462_133075344_-3118-na	up	-22.64	150	-30.9	0.222192	hsa-miR-4716-3p	down	SLC7A5	up	-20.4	153	-26.6	0.765113
hsa-miR-4716-3p	down	chr4_133078462_133075344_-3118-na	up	-22.64	150	-30.9	0.222192	hsa-miR-4716-3p	down	HRH2	up	-30.32	165	-31.1	0.070271
hsa-miR-4716-3p	down	chr4_133078462_133075344_-3118-na	up	-22.64	150	-30.9	0.222192	hsa-miR-4716-3p	down	KIAA0247	up	-21.7	172	-29.1	0.518344
hsa-miR-4716-3p	down	chr4_133078462_133075344_-3118-na	up	-22.64	150	-30.9	0.222192	hsa-miR-4716-3p	down	BEND3	up	-23.38	157	-27.8	0.650251
hsa-miR-210-5p	up	chr1_36173478_36170971_+2507-MAP7D1	down	-29	161	-34.9	0.01005	hsa-miR-210-5p	up	LRAT	down	-27.1	156	-32	0.302593
hsa-miR-210-5p	up	chr1_36173478_36170971_+2507-MAP7D1	down	-29	161	-34.9	0.01005	hsa-miR-210-5p	up	RAMP3	down	-25	154	-36.1	0.007998
hsa-miR-210-5p	up	chr1_36173478_36170971_+2507-MAP7D1	down	-29	161	-34.9	0.01005	hsa-miR-210-5p	up	ITIH5	down	-26.47	157	-40.3	0.013574
hsa-miR-210-5p	up	chr1_36173478_36170971_+2507-MAP7D1	down	-29	161	-34.9	0.01005	hsa-miR-210-5p	up	HAND2	down	-29.8	167	-33.1	0.027053
hsa-miR-210-5p	up	chr1_36173478_36170971_+2507-MAP7D1	down	-29	161	-34.9	0.01005	hsa-miR-210-5p	up	ITGB4	down	-21.51	153	-29.2	0.030281
hsa-miR-210-5p	up	chr1_36173478_36170971_+2507-MAP7D1	down	-29	161	-34.9	0.01005	hsa-miR-210-5p	up	ABO	down	-25.11	156	-28.5	0.109451
hsa-miR-210-5p	up	chr1_36173478_36170971_+2507-MAP7D1	down	-29	161	-34.9	0.01005	hsa-miR-210-5p	up	MRGPRF	down	-24.76	153	-31.5	0.065934
hsa-miR-210-5p	up	chr1_36173478_36170971_+2507-MAP7D1	down	-29	161	-34.9	0.01005	hsa-miR-210-5p	up	CACNA1I	down	-20.79	150	-35.7	0.067795
hsa-miR-210-5p	up	chr1_36173478_36170971_+2507-MAP7D1	down	-29	161	-34.9	0.01005	hsa-miR-210-5p	up	GRIA1	down	-34.9	167	-41.3	0.00541
hsa-miR-210-5p	up	chr1_36173478_36170971_+2507-MAP7D1	down	-29	161	-34.9	0.01005	hsa-miR-210-5p	up	MGAT3	down	-22.01	152	-36.9	0.040786
hsa-miR-210-5p	up	chr1_36173478_36170971_+2507-MAP7D1	down	-29	161	-34.9	0.01005	hsa-miR-210-5p	up	FRZB	down	-27.62	152	-31.3	0.148836
hsa-miR-210-5p	up	chr1_36173478_36170971_+2507-MAP7D1	down	-29	161	-34.9	0.01005	hsa-miR-210-5p	up	CLIC2	down	-23.89	152	-29	0.370767
hsa-miR-210-5p	up	chr1_36173478_36170971_+2507-MAP7D1	down	-29	161	-34.9	0.01005	hsa-miR-210-5p	up	WTIP	down	-23.23	161	-35.5	0.011947
hsa-miR-210-5p	up	chr1_36173478_36170971_+2507-MAP7D1	down	-29	161	-34.9	0.01005	hsa-miR-210-5p	up	AKAP5	down	-22.22	152	-28.1	0.858157
hsa-miR-210-5p	up	chr1_36173478_36170971_+2507-MAP7D1	down	-29	161	-34.9	0.01005	hsa-miR-210-5p	up	WNT11	down	-26.51	151	-28.2	0.209893
hsa-miR-210-5p	up	chr1_36173478_36170971_+2507-MAP7D1	down	-29	161	-34.9	0.01005	hsa-miR-210-5p	up	FXYD6	down	-22.92	150	-34.8	0.028848
hsa-miR-210-5p	up	chr1_36173478_36170971_+2507-MAP7D1	down	-29	161	-34.9	0.01005	hsa-miR-210-5p	up	LBH	down	-25.69	160	-28.9	0.510562
hsa-miR-210-5p	up	chr1_36173478_36170971_+2507-MAP7D1	down	-29	161	-34.9	0.01005	hsa-miR-210-5p	up	FLT4	down	-29.87	166	-35.8	0.026343
hsa-miR-210-5p	up	chr1_36173478_36170971_+2507-MAP7D1	down	-29	161	-34.9	0.01005	hsa-miR-210-5p	up	KCNJ12	down	-29.8	164	-37.1	0.03728
hsa-miR-210-5p	up	chr1_36173478_36170971_+2507-MAP7D1	down	-29	161	-34.9	0.01005	hsa-miR-210-5p	up	LEP	down	-21.8	160	-29.9	0.437696
hsa-miR-210-5p	up	chr1_36173478_36170971_+2507-MAP7D1	down	-29	161	-34.9	0.01005	hsa-miR-210-5p	up	IGF1	down	-27.81	158	-33.5	0.296841
hsa-miR-210-5p	up	chr1_36173478_36170971_+2507-MAP7D1	down	-29	161	-34.9	0.01005	hsa-miR-210-5p	up	NAT8L	down	-25.98	152	-38.3	0.040819
hsa-miR-210-5p	up	chr1_36173478_36170971_+2507-MAP7D1	down	-29	161	-34.9	0.01005	hsa-miR-210-5p	up	SOX10	down	-29.38	152	-34.8	0.024125
hsa-miR-210-5p	up	chr1_36173478_36170971_+2507-MAP7D1	down	-29	161	-34.9	0.01005	hsa-miR-210-5p	up	HTRA3	down	-23.47	157	-31.7	0.069174
hsa-miR-210-5p	up	chr1_36173478_36170971_+2507-MAP7D1	down	-29	161	-34.9	0.01005	hsa-miR-210-5p	up	ANO2	down	-24.48	158	-30.2	0.075639
hsa-miR-210-5p	up	chr1_36173478_36170971_+2507-MAP7D1	down	-29	161	-34.9	0.01005	hsa-miR-210-5p	up	GPD1	down	-34.84	167	-38.6	0.009101
hsa-miR-210-5p	up	chr1_36173478_36170971_+2507-MAP7D1	down	-29	161	-34.9	0.01005	hsa-miR-210-5p	up	DOK7	down	-29.14	159	-34.4	0.021719
hsa-miR-210-5p	up	chr1_36173478_36170971_+2507-MAP7D1	down	-29	161	-34.9	0.01005	hsa-miR-210-5p	up	BMP8B	down	-26.6	158	-31.9	0.171966
hsa-miR-210-5p	up	chr1_36173478_36170971_+2507-MAP7D1	down	-29	161	-34.9	0.01005	hsa-miR-210-5p	up	ADCY1	down	-28.95	163	-36.1	0.173312
hsa-miR-210-5p	up	chr1_36173478_36170971_+2507-MAP7D1	down	-29	161	-34.9	0.01005	hsa-miR-210-5p	up	KCNH2	down	-33.06	166	-37	0.00145
hsa-miR-210-5p	up	chr1_36173478_36170971_+2507-MAP7D1	down	-29	161	-34.9	0.01005	hsa-miR-210-5p	up	FIGNL2	down	-29.62	159	-36.8	0.031012
hsa-miR-210-5p	up	chr1_36173478_36170971_+2507-MAP7D1	down	-29	161	-34.9	0.01005	hsa-miR-210-5p	up	NOVA2	down	-26.06	154	-33.7	0.259544
hsa-miR-210-5p	up	chr1_36173478_36170971_+2507-MAP7D1	down	-29	161	-34.9	0.01005	hsa-miR-210-5p	up	KCNK5	down	-29.15	163	-33.7	0.073499
hsa-miR-210-5p	up	chr1_36173478_36170971_+2507-MAP7D1	down	-29	161	-34.9	0.01005	hsa-miR-210-5p	up	RAPGEF5	down	-30.55	161	-35.4	0.095342
hsa-miR-210-5p	up	chr1_36173478_36170971_+2507-MAP7D1	down	-29	161	-34.9	0.01005	hsa-miR-210-5p	up	PCYT2	down	-26.88	161	-33.4	0.083492
hsa-miR-210-5p	up	chr1_36173478_36170971_+2507-MAP7D1	down	-29	161	-34.9	0.01005	hsa-miR-210-5p	up	RNF165	down	-30.26	162	-36.4	0.067388
hsa-miR-210-5p	up	chr1_36173478_36170971_+2507-MAP7D1	down	-29	161	-34.9	0.01005	hsa-miR-210-5p	up	SRRM4	down	-32.31	159	-36	0.122235
hsa-miR-210-5p	up	chr1_36173478_36170971_+2507-MAP7D1	down	-29	161	-34.9	0.01005	hsa-miR-210-5p	up	FNDC5	down	-23.01	154	-28.6	0.542424
hsa-miR-210-5p	up	chr1_36173478_36170971_+2507-MAP7D1	down	-29	161	-34.9	0.01005	hsa-miR-210-5p	up	MYO3A	down	-30.11	160	-34.4	0.009206
hsa-miR-210-5p	up	chr1_36173478_36170971_+2507-MAP7D1	down	-29	161	-34.9	0.01005	hsa-miR-210-5p	up	EPHB3	down	-23.65	154	-34.1	0.017573
hsa-miR-210-5p	up	chr1_36173478_36170971_+2507-MAP7D1	down	-29	161	-34.9	0.01005	hsa-miR-210-5p	up	CLEC3B	down	-28.84	165	-35.7	0.000305
hsa-miR-210-5p	up	chr1_36173478_36170971_+2507-MAP7D1	down	-29	161	-34.9	0.01005	hsa-miR-210-5p	up	PLEKHG4B	down	-29	155	-38.7	0.058927
hsa-miR-210-5p	up	chr1_36173478_36170971_+2507-MAP7D1	down	-29	161	-34.9	0.01005	hsa-miR-210-5p	up	SEC16B	down	-34.72	158	-36.9	0.004643
hsa-miR-210-5p	up	chr1_36173478_36170971_+2507-MAP7D1	down	-29	161	-34.9	0.01005	hsa-miR-210-5p	up	NMUR1	down	-22.84	150	-29.2	0.007595
hsa-miR-210-5p	up	chr1_36173478_36170971_+2507-MAP7D1	down	-29	161	-34.9	0.01005	hsa-miR-210-5p	up	SCN2B	down	-27.38	160	-41.4	0.009769
hsa-miR-210-5p	up	chr1_36173478_36170971_+2507-MAP7D1	down	-29	161	-34.9	0.01005	hsa-miR-210-5p	up	GIPC3	down	-42.2	170	-44.5	0.002188
hsa-miR-210-5p	up	chr1_36173478_36170971_+2507-MAP7D1	down	-29	161	-34.9	0.01005	hsa-miR-210-5p	up	RASEF	down	-26.59	164	-30.3	0.413169
hsa-miR-210-5p	up	chr1_36173478_36170971_+2507-MAP7D1	down	-29	161	-34.9	0.01005	hsa-miR-210-5p	up	HOXB3	down	-22.92	150	-29.2	0.300744
hsa-miR-210-5p	up	chr1_36173478_36170971_+2507-MAP7D1	down	-29	161	-34.9	0.01005	hsa-miR-210-5p	up	VWA1	down	-26.68	159	-35.5	0.065858
hsa-miR-210-5p	up	chr1_36173478_36170971_+2507-MAP7D1	down	-29	161	-34.9	0.01005	hsa-miR-210-5p	up	HEG1	down	-24.56	158	-30.2	0.59313
hsa-miR-210-5p	up	chr1_36173478_36170971_+2507-MAP7D1	down	-29	161	-34.9	0.01005	hsa-miR-210-5p	up	MN1	down	-35.85	174	-41.4	0.00518
hsa-miR-210-5p	up	chr1_36173478_36170971_+2507-MAP7D1	down	-29	161	-34.9	0.01005	hsa-miR-210-5p	up	TSPAN11	down	-23.41	151	-35.1	0.123239
hsa-miR-210-5p	up	chr1_36173478_36170971_+2507-MAP7D1	down	-29	161	-34.9	0.01005	hsa-miR-210-5p	up	C1orf95	down	-29.47	170	-33.6	0.307737
hsa-miR-210-5p	up	chr1_36173478_36170971_+2507-MAP7D1	down	-29	161	-34.9	0.01005	hsa-miR-210-5p	up	EDA	down	-23.6	151	-28.7	0.720416
hsa-miR-210-5p	up	chr1_36173478_36170971_+2507-MAP7D1	down	-29	161	-34.9	0.01005	hsa-miR-210-5p	up	RIMS4	down	-26.6	154	-34.7	0.129083
hsa-miR-210-5p	up	chr1_36173478_36170971_+2507-MAP7D1	down	-29	161	-34.9	0.01005	hsa-miR-210-5p	up	SHANK3	down	-21.23	151	-37.8	0.013708
hsa-miR-210-5p	up	chr1_36173478_36170971_+2507-MAP7D1	down	-29	161	-34.9	0.01005	hsa-miR-210-5p	up	FAM180B	down	-20.13	152	-35.1	0.010677
hsa-miR-210-5p	up	chr1_36173478_36170971_+2507-MAP7D1	down	-29	161	-34.9	0.01005	hsa-miR-210-5p	up	TRPC6	down	-24.15	151	-30.3	0.190073
hsa-miR-210-5p	up	chrx_132283032_132239620_+43412-na	down	-23.48	150	-32.9	0.901455	hsa-miR-210-5p	up	LRAT	down	-27.1	156	-32	0.302593
hsa-miR-210-5p	up	chrx_132283032_132239620_+43412-na	down	-23.48	150	-32.9	0.901455	hsa-miR-210-5p	up	RAMP3	down	-25	154	-36.1	0.007998
hsa-miR-210-5p	up	chrx_132283032_132239620_+43412-na	down	-23.48	150	-32.9	0.901455	hsa-miR-210-5p	up	ITIH5	down	-26.47	157	-40.3	0.013574
hsa-miR-210-5p	up	chrx_132283032_132239620_+43412-na	down	-23.48	150	-32.9	0.901455	hsa-miR-210-5p	up	HAND2	down	-29.8	167	-33.1	0.027053
hsa-miR-210-5p	up	chrx_132283032_132239620_+43412-na	down	-23.48	150	-32.9	0.901455	hsa-miR-210-5p	up	ITGB4	down	-21.51	153	-29.2	0.030281
hsa-miR-210-5p	up	chrx_132283032_132239620_+43412-na	down	-23.48	150	-32.9	0.901455	hsa-miR-210-5p	up	ABO	down	-25.11	156	-28.5	0.109451
hsa-miR-210-5p	up	chrx_132283032_132239620_+43412-na	down	-23.48	150	-32.9	0.901455	hsa-miR-210-5p	up	MRGPRF	down	-24.76	153	-31.5	0.065934
hsa-miR-210-5p	up	chrx_132283032_132239620_+43412-na	down	-23.48	150	-32.9	0.901455	hsa-miR-210-5p	up	CACNA1I	down	-20.79	150	-35.7	0.067795
hsa-miR-210-5p	up	chrx_132283032_132239620_+43412-na	down	-23.48	150	-32.9	0.901455	hsa-miR-210-5p	up	GRIA1	down	-34.9	167	-41.3	0.00541
hsa-miR-210-5p	up	chrx_132283032_132239620_+43412-na	down	-23.48	150	-32.9	0.901455	hsa-miR-210-5p	up	MGAT3	down	-22.01	152	-36.9	0.040786
hsa-miR-210-5p	up	chrx_132283032_132239620_+43412-na	down	-23.48	150	-32.9	0.901455	hsa-miR-210-5p	up	FRZB	down	-27.62	152	-31.3	0.148836
hsa-miR-210-5p	up	chrx_132283032_132239620_+43412-na	down	-23.48	150	-32.9	0.901455	hsa-miR-210-5p	up	CLIC2	down	-23.89	152	-29	0.370767
hsa-miR-210-5p	up	chrx_132283032_132239620_+43412-na	down	-23.48	150	-32.9	0.901455	hsa-miR-210-5p	up	WTIP	down	-23.23	161	-35.5	0.011947
hsa-miR-210-5p	up	chrx_132283032_132239620_+43412-na	down	-23.48	150	-32.9	0.901455	hsa-miR-210-5p	up	AKAP5	down	-22.22	152	-28.1	0.858157
hsa-miR-210-5p	up	chrx_132283032_132239620_+43412-na	down	-23.48	150	-32.9	0.901455	hsa-miR-210-5p	up	WNT11	down	-26.51	151	-28.2	0.209893
hsa-miR-210-5p	up	chrx_132283032_132239620_+43412-na	down	-23.48	150	-32.9	0.901455	hsa-miR-210-5p	up	FXYD6	down	-22.92	150	-34.8	0.028848
hsa-miR-210-5p	up	chrx_132283032_132239620_+43412-na	down	-23.48	150	-32.9	0.901455	hsa-miR-210-5p	up	LBH	down	-25.69	160	-28.9	0.510562
hsa-miR-210-5p	up	chrx_132283032_132239620_+43412-na	down	-23.48	150	-32.9	0.901455	hsa-miR-210-5p	up	FLT4	down	-29.87	166	-35.8	0.026343
hsa-miR-210-5p	up	chrx_132283032_132239620_+43412-na	down	-23.48	150	-32.9	0.901455	hsa-miR-210-5p	up	KCNJ12	down	-29.8	164	-37.1	0.03728
hsa-miR-210-5p	up	chrx_132283032_132239620_+43412-na	down	-23.48	150	-32.9	0.901455	hsa-miR-210-5p	up	LEP	down	-21.8	160	-29.9	0.437696
hsa-miR-210-5p	up	chrx_132283032_132239620_+43412-na	down	-23.48	150	-32.9	0.901455	hsa-miR-210-5p	up	IGF1	down	-27.81	158	-33.5	0.296841
hsa-miR-210-5p	up	chrx_132283032_132239620_+43412-na	down	-23.48	150	-32.9	0.901455	hsa-miR-210-5p	up	NAT8L	down	-25.98	152	-38.3	0.040819
hsa-miR-210-5p	up	chrx_132283032_132239620_+43412-na	down	-23.48	150	-32.9	0.901455	hsa-miR-210-5p	up	SOX10	down	-29.38	152	-34.8	0.024125
hsa-miR-210-5p	up	chrx_132283032_132239620_+43412-na	down	-23.48	150	-32.9	0.901455	hsa-miR-210-5p	up	HTRA3	down	-23.47	157	-31.7	0.069174
hsa-miR-210-5p	up	chrx_132283032_132239620_+43412-na	down	-23.48	150	-32.9	0.901455	hsa-miR-210-5p	up	ANO2	down	-24.48	158	-30.2	0.075639
hsa-miR-210-5p	up	chrx_132283032_132239620_+43412-na	down	-23.48	150	-32.9	0.901455	hsa-miR-210-5p	up	GPD1	down	-34.84	167	-38.6	0.009101
hsa-miR-210-5p	up	chrx_132283032_132239620_+43412-na	down	-23.48	150	-32.9	0.901455	hsa-miR-210-5p	up	DOK7	down	-29.14	159	-34.4	0.021719
hsa-miR-210-5p	up	chrx_132283032_132239620_+43412-na	down	-23.48	150	-32.9	0.901455	hsa-miR-210-5p	up	BMP8B	down	-26.6	158	-31.9	0.171966
hsa-miR-210-5p	up	chrx_132283032_132239620_+43412-na	down	-23.48	150	-32.9	0.901455	hsa-miR-210-5p	up	ADCY1	down	-28.95	163	-36.1	0.173312
hsa-miR-210-5p	up	chrx_132283032_132239620_+43412-na	down	-23.48	150	-32.9	0.901455	hsa-miR-210-5p	up	KCNH2	down	-33.06	166	-37	0.00145
hsa-miR-210-5p	up	chrx_132283032_132239620_+43412-na	down	-23.48	150	-32.9	0.901455	hsa-miR-210-5p	up	FIGNL2	down	-29.62	159	-36.8	0.031012
hsa-miR-210-5p	up	chrx_132283032_132239620_+43412-na	down	-23.48	150	-32.9	0.901455	hsa-miR-210-5p	up	NOVA2	down	-26.06	154	-33.7	0.259544
hsa-miR-210-5p	up	chrx_132283032_132239620_+43412-na	down	-23.48	150	-32.9	0.901455	hsa-miR-210-5p	up	KCNK5	down	-29.15	163	-33.7	0.073499
hsa-miR-210-5p	up	chrx_132283032_132239620_+43412-na	down	-23.48	150	-32.9	0.901455	hsa-miR-210-5p	up	RAPGEF5	down	-30.55	161	-35.4	0.095342
hsa-miR-210-5p	up	chrx_132283032_132239620_+43412-na	down	-23.48	150	-32.9	0.901455	hsa-miR-210-5p	up	PCYT2	down	-26.88	161	-33.4	0.083492
hsa-miR-210-5p	up	chrx_132283032_132239620_+43412-na	down	-23.48	150	-32.9	0.901455	hsa-miR-210-5p	up	RNF165	down	-30.26	162	-36.4	0.067388
hsa-miR-210-5p	up	chrx_132283032_132239620_+43412-na	down	-23.48	150	-32.9	0.901455	hsa-miR-210-5p	up	SRRM4	down	-32.31	159	-36	0.122235
hsa-miR-210-5p	up	chrx_132283032_132239620_+43412-na	down	-23.48	150	-32.9	0.901455	hsa-miR-210-5p	up	FNDC5	down	-23.01	154	-28.6	0.542424
hsa-miR-210-5p	up	chrx_132283032_132239620_+43412-na	down	-23.48	150	-32.9	0.901455	hsa-miR-210-5p	up	MYO3A	down	-30.11	160	-34.4	0.009206
hsa-miR-210-5p	up	chrx_132283032_132239620_+43412-na	down	-23.48	150	-32.9	0.901455	hsa-miR-210-5p	up	EPHB3	down	-23.65	154	-34.1	0.017573
hsa-miR-210-5p	up	chrx_132283032_132239620_+43412-na	down	-23.48	150	-32.9	0.901455	hsa-miR-210-5p	up	CLEC3B	down	-28.84	165	-35.7	0.000305
hsa-miR-210-5p	up	chrx_132283032_132239620_+43412-na	down	-23.48	150	-32.9	0.901455	hsa-miR-210-5p	up	PLEKHG4B	down	-29	155	-38.7	0.058927
hsa-miR-210-5p	up	chrx_132283032_132239620_+43412-na	down	-23.48	150	-32.9	0.901455	hsa-miR-210-5p	up	SEC16B	down	-34.72	158	-36.9	0.004643
hsa-miR-210-5p	up	chrx_132283032_132239620_+43412-na	down	-23.48	150	-32.9	0.901455	hsa-miR-210-5p	up	NMUR1	down	-22.84	150	-29.2	0.007595
hsa-miR-210-5p	up	chrx_132283032_132239620_+43412-na	down	-23.48	150	-32.9	0.901455	hsa-miR-210-5p	up	SCN2B	down	-27.38	160	-41.4	0.009769
hsa-miR-210-5p	up	chrx_132283032_132239620_+43412-na	down	-23.48	150	-32.9	0.901455	hsa-miR-210-5p	up	GIPC3	down	-42.2	170	-44.5	0.002188
hsa-miR-210-5p	up	chrx_132283032_132239620_+43412-na	down	-23.48	150	-32.9	0.901455	hsa-miR-210-5p	up	RASEF	down	-26.59	164	-30.3	0.413169
hsa-miR-210-5p	up	chrx_132283032_132239620_+43412-na	down	-23.48	150	-32.9	0.901455	hsa-miR-210-5p	up	HOXB3	down	-22.92	150	-29.2	0.300744
hsa-miR-210-5p	up	chrx_132283032_132239620_+43412-na	down	-23.48	150	-32.9	0.901455	hsa-miR-210-5p	up	VWA1	down	-26.68	159	-35.5	0.065858
hsa-miR-210-5p	up	chrx_132283032_132239620_+43412-na	down	-23.48	150	-32.9	0.901455	hsa-miR-210-5p	up	HEG1	down	-24.56	158	-30.2	0.59313
hsa-miR-210-5p	up	chrx_132283032_132239620_+43412-na	down	-23.48	150	-32.9	0.901455	hsa-miR-210-5p	up	MN1	down	-35.85	174	-41.4	0.00518
hsa-miR-210-5p	up	chrx_132283032_132239620_+43412-na	down	-23.48	150	-32.9	0.901455	hsa-miR-210-5p	up	TSPAN11	down	-23.41	151	-35.1	0.123239
hsa-miR-210-5p	up	chrx_132283032_132239620_+43412-na	down	-23.48	150	-32.9	0.901455	hsa-miR-210-5p	up	C1orf95	down	-29.47	170	-33.6	0.307737
hsa-miR-210-5p	up	chrx_132283032_132239620_+43412-na	down	-23.48	150	-32.9	0.901455	hsa-miR-210-5p	up	EDA	down	-23.6	151	-28.7	0.720416
hsa-miR-210-5p	up	chrx_132283032_132239620_+43412-na	down	-23.48	150	-32.9	0.901455	hsa-miR-210-5p	up	RIMS4	down	-26.6	154	-34.7	0.129083
hsa-miR-210-5p	up	chrx_132283032_132239620_+43412-na	down	-23.48	150	-32.9	0.901455	hsa-miR-210-5p	up	SHANK3	down	-21.23	151	-37.8	0.013708
hsa-miR-210-5p	up	chrx_132283032_132239620_+43412-na	down	-23.48	150	-32.9	0.901455	hsa-miR-210-5p	up	FAM180B	down	-20.13	152	-35.1	0.010677
hsa-miR-210-5p	up	chrx_132283032_132239620_+43412-na	down	-23.48	150	-32.9	0.901455	hsa-miR-210-5p	up	TRPC6	down	-24.15	151	-30.3	0.190073
hsa-let-7i-3p	up	chr10_115315736_115215697_+100039-ATRNL1	down	-22.29	159	-30.2	0.148956	hsa-let-7i-3p	up	FAM180B	down	-26.44	159	-29.9	0.060209
hsa-let-7i-3p	up	chr14_39179462_39179091_+371-PNN	down	-26.06	161	-31.2	0.006555	hsa-let-7i-3p	up	FAM180B	down	-26.44	159	-29.9	0.060209
hsa-miR-4524a-3p	down	chr4_133978893_133948459_-30434-na	up	-22.75	164	-27.5	0.99825	hsa-miR-4524a-3p	down	SOAT1	up	-22.85	162	-27.5	0.752339
hsa-miR-4524a-3p	down	chr4_133978893_133948459_-30434-na	up	-22.75	164	-27.5	0.99825	hsa-miR-4524a-3p	down	ITGB3	up	-23.1	154	-29	0.293329
hsa-miR-4524a-3p	down	chr4_133978893_133948459_-30434-na	up	-22.75	164	-27.5	0.99825	hsa-miR-4524a-3p	down	ITGA2	up	-23.19	166	-28.1	0.593175
hsa-miR-4524a-3p	down	chr4_133978893_133948459_-30434-na	up	-22.75	164	-27.5	0.99825	hsa-miR-4524a-3p	down	KIAA1549L	up	-20.64	156	-31.1	0.31339
hsa-miR-4524a-3p	down	chr4_133978893_133948459_-30434-na	up	-22.75	164	-27.5	0.99825	hsa-miR-4524a-3p	down	PAICS	up	-24.22	163	-31.7	0.067256
hsa-miR-4524a-3p	down	chr4_133978893_133948459_-30434-na	up	-22.75	164	-27.5	0.99825	hsa-miR-4524a-3p	down	APLN	up	-21.63	150	-26.7	0.640313
hsa-miR-4524a-3p	down	chr4_133978893_133948459_-30434-na	up	-22.75	164	-27.5	0.99825	hsa-miR-4524a-3p	down	TIMELESS	up	-20.74	162	-25.8	0.510579
hsa-miR-4524a-3p	down	chr4_133978893_133948459_-30434-na	up	-22.75	164	-27.5	0.99825	hsa-miR-4524a-3p	down	FBXO32	up	-21.98	161	-27	0.844774
hsa-miR-4524a-3p	down	chr4_133978893_133948459_-30434-na	up	-22.75	164	-27.5	0.99825	hsa-miR-4524a-3p	down	NIPAL1	up	-23.1	161	-28.2	0.126438
hsa-miR-4524a-3p	down	chr4_133978893_133948459_-30434-na	up	-22.75	164	-27.5	0.99825	hsa-miR-4524a-3p	down	PHKG1	up	-22.34	159	-26	0.277641
hsa-miR-4524a-3p	down	chr4_133978893_133948459_-30434-na	up	-22.75	164	-27.5	0.99825	hsa-miR-4524a-3p	down	NAV1	up	-20.85	152	-25.4	0.988627
hsa-miR-4524a-3p	down	chr4_133978893_133948459_-30434-na	up	-22.75	164	-27.5	0.99825	hsa-miR-4524a-3p	down	KIAA1456	up	-21.4	162	-29	0.678697
hsa-miR-4524a-3p	down	chr4_133978893_133948459_-30434-na	up	-22.75	164	-27.5	0.99825	hsa-miR-4524a-3p	down	RRM2	up	-20.46	153	-26.2	0.614267
hsa-miR-4524a-3p	down	chr4_133978893_133948459_-30434-na	up	-22.75	164	-27.5	0.99825	hsa-miR-4524a-3p	down	IKZF4	up	-21.12	152	-27.4	0.588152
hsa-miR-4524a-3p	down	chr4_133978893_133948459_-30434-na	up	-22.75	164	-27.5	0.99825	hsa-miR-4524a-3p	down	MPV17L2	up	-21.01	166	-26.5	0.195094
hsa-miR-4524a-3p	down	chr4_133978893_133948459_-30434-na	up	-22.75	164	-27.5	0.99825	hsa-miR-4524a-3p	down	ST3GAL1	up	-22.65	163	-29.9	0.394883
hsa-miR-4524a-3p	down	chr4_133978893_133948459_-30434-na	up	-22.75	164	-27.5	0.99825	hsa-miR-4524a-3p	down	ABL2	up	-23.2	156	-28.3	0.806184
hsa-miR-4524a-3p	down	chr4_133978893_133948459_-30434-na	up	-22.75	164	-27.5	0.99825	hsa-miR-4524a-3p	down	HIPK2	up	-20.94	153	-27.2	0.963303
hsa-miR-4524a-3p	down	chr4_133978893_133948459_-30434-na	up	-22.75	164	-27.5	0.99825	hsa-miR-4524a-3p	down	FAM167A	up	-25.23	164	-29.8	0.249709
hsa-miR-4524a-3p	down	chr4_133978893_133948459_-30434-na	up	-22.75	164	-27.5	0.99825	hsa-miR-4524a-3p	down	NRIP3	up	-23.03	162	-32.7	0.08073
hsa-miR-4524a-3p	down	chr4_133978893_133948459_-30434-na	up	-22.75	164	-27.5	0.99825	hsa-miR-4524a-3p	down	C19orf59	up	-23.71	166	-31.1	0.023074
hsa-miR-4524a-3p	down	chr4_133978893_133948459_-30434-na	up	-22.75	164	-27.5	0.99825	hsa-miR-4524a-3p	down	C12orf68	up	-20.1	163	-25.4	0.536813
hsa-miR-4524a-3p	down	chr4_133978893_133948459_-30434-na	up	-22.75	164	-27.5	0.99825	hsa-miR-4524a-3p	down	MMP14	up	-27.18	166	-31.9	0.049709
hsa-miR-4524a-3p	down	chr4_133978893_133948459_-30434-na	up	-22.75	164	-27.5	0.99825	hsa-miR-4524a-3p	down	A4GALT	up	-20.67	150	-26.1	0.266992
hsa-miR-4524a-3p	down	chr4_133978893_133948459_-30434-na	up	-22.75	164	-27.5	0.99825	hsa-miR-4524a-3p	down	SPOCK1	up	-24	151	-34.1	0.052663
hsa-miR-4524a-3p	down	chr4_133978893_133948459_-30434-na	up	-22.75	164	-27.5	0.99825	hsa-miR-4524a-3p	down	HRH1	up	-20.74	162	-28.2	0.422531
hsa-miR-4524a-3p	down	chr4_133978893_133948459_-30434-na	up	-22.75	164	-27.5	0.99825	hsa-miR-4524a-3p	down	TULP4	up	-24.1	159	-28.2	0.654852
hsa-miR-4524a-3p	down	chr4_133978893_133948459_-30434-na	up	-22.75	164	-27.5	0.99825	hsa-miR-4524a-3p	down	ANKRD22	up	-25.89	166	-29.1	0.336384
hsa-miR-4524a-3p	down	chr10_72715902_72708283_+7619-MCU	up	-21.83	162	-27.2	0.902661	hsa-miR-4524a-3p	down	SOAT1	up	-22.85	162	-27.5	0.752339
hsa-miR-4524a-3p	down	chr10_72715902_72708283_+7619-MCU	up	-21.83	162	-27.2	0.902661	hsa-miR-4524a-3p	down	ITGB3	up	-23.1	154	-29	0.293329
hsa-miR-4524a-3p	down	chr10_72715902_72708283_+7619-MCU	up	-21.83	162	-27.2	0.902661	hsa-miR-4524a-3p	down	ITGA2	up	-23.19	166	-28.1	0.593175
hsa-miR-4524a-3p	down	chr10_72715902_72708283_+7619-MCU	up	-21.83	162	-27.2	0.902661	hsa-miR-4524a-3p	down	KIAA1549L	up	-20.64	156	-31.1	0.31339
hsa-miR-4524a-3p	down	chr10_72715902_72708283_+7619-MCU	up	-21.83	162	-27.2	0.902661	hsa-miR-4524a-3p	down	PAICS	up	-24.22	163	-31.7	0.067256
hsa-miR-4524a-3p	down	chr10_72715902_72708283_+7619-MCU	up	-21.83	162	-27.2	0.902661	hsa-miR-4524a-3p	down	APLN	up	-21.63	150	-26.7	0.640313
hsa-miR-4524a-3p	down	chr10_72715902_72708283_+7619-MCU	up	-21.83	162	-27.2	0.902661	hsa-miR-4524a-3p	down	TIMELESS	up	-20.74	162	-25.8	0.510579
hsa-miR-4524a-3p	down	chr10_72715902_72708283_+7619-MCU	up	-21.83	162	-27.2	0.902661	hsa-miR-4524a-3p	down	FBXO32	up	-21.98	161	-27	0.844774
hsa-miR-4524a-3p	down	chr10_72715902_72708283_+7619-MCU	up	-21.83	162	-27.2	0.902661	hsa-miR-4524a-3p	down	NIPAL1	up	-23.1	161	-28.2	0.126438
hsa-miR-4524a-3p	down	chr10_72715902_72708283_+7619-MCU	up	-21.83	162	-27.2	0.902661	hsa-miR-4524a-3p	down	PHKG1	up	-22.34	159	-26	0.277641
hsa-miR-4524a-3p	down	chr10_72715902_72708283_+7619-MCU	up	-21.83	162	-27.2	0.902661	hsa-miR-4524a-3p	down	NAV1	up	-20.85	152	-25.4	0.988627
hsa-miR-4524a-3p	down	chr10_72715902_72708283_+7619-MCU	up	-21.83	162	-27.2	0.902661	hsa-miR-4524a-3p	down	KIAA1456	up	-21.4	162	-29	0.678697
hsa-miR-4524a-3p	down	chr10_72715902_72708283_+7619-MCU	up	-21.83	162	-27.2	0.902661	hsa-miR-4524a-3p	down	RRM2	up	-20.46	153	-26.2	0.614267
hsa-miR-4524a-3p	down	chr10_72715902_72708283_+7619-MCU	up	-21.83	162	-27.2	0.902661	hsa-miR-4524a-3p	down	IKZF4	up	-21.12	152	-27.4	0.588152
hsa-miR-4524a-3p	down	chr10_72715902_72708283_+7619-MCU	up	-21.83	162	-27.2	0.902661	hsa-miR-4524a-3p	down	MPV17L2	up	-21.01	166	-26.5	0.195094
hsa-miR-4524a-3p	down	chr10_72715902_72708283_+7619-MCU	up	-21.83	162	-27.2	0.902661	hsa-miR-4524a-3p	down	ST3GAL1	up	-22.65	163	-29.9	0.394883
hsa-miR-4524a-3p	down	chr10_72715902_72708283_+7619-MCU	up	-21.83	162	-27.2	0.902661	hsa-miR-4524a-3p	down	ABL2	up	-23.2	156	-28.3	0.806184
hsa-miR-4524a-3p	down	chr10_72715902_72708283_+7619-MCU	up	-21.83	162	-27.2	0.902661	hsa-miR-4524a-3p	down	HIPK2	up	-20.94	153	-27.2	0.963303
hsa-miR-4524a-3p	down	chr10_72715902_72708283_+7619-MCU	up	-21.83	162	-27.2	0.902661	hsa-miR-4524a-3p	down	FAM167A	up	-25.23	164	-29.8	0.249709
hsa-miR-4524a-3p	down	chr10_72715902_72708283_+7619-MCU	up	-21.83	162	-27.2	0.902661	hsa-miR-4524a-3p	down	NRIP3	up	-23.03	162	-32.7	0.08073
hsa-miR-4524a-3p	down	chr10_72715902_72708283_+7619-MCU	up	-21.83	162	-27.2	0.902661	hsa-miR-4524a-3p	down	C19orf59	up	-23.71	166	-31.1	0.023074
hsa-miR-4524a-3p	down	chr10_72715902_72708283_+7619-MCU	up	-21.83	162	-27.2	0.902661	hsa-miR-4524a-3p	down	C12orf68	up	-20.1	163	-25.4	0.536813
hsa-miR-4524a-3p	down	chr10_72715902_72708283_+7619-MCU	up	-21.83	162	-27.2	0.902661	hsa-miR-4524a-3p	down	MMP14	up	-27.18	166	-31.9	0.049709
hsa-miR-4524a-3p	down	chr10_72715902_72708283_+7619-MCU	up	-21.83	162	-27.2	0.902661	hsa-miR-4524a-3p	down	A4GALT	up	-20.67	150	-26.1	0.266992
hsa-miR-4524a-3p	down	chr10_72715902_72708283_+7619-MCU	up	-21.83	162	-27.2	0.902661	hsa-miR-4524a-3p	down	SPOCK1	up	-24	151	-34.1	0.052663
hsa-miR-4524a-3p	down	chr10_72715902_72708283_+7619-MCU	up	-21.83	162	-27.2	0.902661	hsa-miR-4524a-3p	down	HRH1	up	-20.74	162	-28.2	0.422531
hsa-miR-4524a-3p	down	chr10_72715902_72708283_+7619-MCU	up	-21.83	162	-27.2	0.902661	hsa-miR-4524a-3p	down	TULP4	up	-24.1	159	-28.2	0.654852
hsa-miR-4524a-3p	down	chr10_72715902_72708283_+7619-MCU	up	-21.83	162	-27.2	0.902661	hsa-miR-4524a-3p	down	ANKRD22	up	-25.89	166	-29.1	0.336384
hsa-miR-4524a-3p	down	chrx_155419562_155415575_-3987-na	up	-23.13	157	-26.3	0.840353	hsa-miR-4524a-3p	down	SOAT1	up	-22.85	162	-27.5	0.752339
hsa-miR-4524a-3p	down	chrx_155419562_155415575_-3987-na	up	-23.13	157	-26.3	0.840353	hsa-miR-4524a-3p	down	ITGB3	up	-23.1	154	-29	0.293329
hsa-miR-4524a-3p	down	chrx_155419562_155415575_-3987-na	up	-23.13	157	-26.3	0.840353	hsa-miR-4524a-3p	down	ITGA2	up	-23.19	166	-28.1	0.593175
hsa-miR-4524a-3p	down	chrx_155419562_155415575_-3987-na	up	-23.13	157	-26.3	0.840353	hsa-miR-4524a-3p	down	KIAA1549L	up	-20.64	156	-31.1	0.31339
hsa-miR-4524a-3p	down	chrx_155419562_155415575_-3987-na	up	-23.13	157	-26.3	0.840353	hsa-miR-4524a-3p	down	PAICS	up	-24.22	163	-31.7	0.067256
hsa-miR-4524a-3p	down	chrx_155419562_155415575_-3987-na	up	-23.13	157	-26.3	0.840353	hsa-miR-4524a-3p	down	APLN	up	-21.63	150	-26.7	0.640313
hsa-miR-4524a-3p	down	chrx_155419562_155415575_-3987-na	up	-23.13	157	-26.3	0.840353	hsa-miR-4524a-3p	down	TIMELESS	up	-20.74	162	-25.8	0.510579
hsa-miR-4524a-3p	down	chrx_155419562_155415575_-3987-na	up	-23.13	157	-26.3	0.840353	hsa-miR-4524a-3p	down	FBXO32	up	-21.98	161	-27	0.844774
hsa-miR-4524a-3p	down	chrx_155419562_155415575_-3987-na	up	-23.13	157	-26.3	0.840353	hsa-miR-4524a-3p	down	NIPAL1	up	-23.1	161	-28.2	0.126438
hsa-miR-4524a-3p	down	chrx_155419562_155415575_-3987-na	up	-23.13	157	-26.3	0.840353	hsa-miR-4524a-3p	down	PHKG1	up	-22.34	159	-26	0.277641
hsa-miR-4524a-3p	down	chrx_155419562_155415575_-3987-na	up	-23.13	157	-26.3	0.840353	hsa-miR-4524a-3p	down	NAV1	up	-20.85	152	-25.4	0.988627
hsa-miR-4524a-3p	down	chrx_155419562_155415575_-3987-na	up	-23.13	157	-26.3	0.840353	hsa-miR-4524a-3p	down	KIAA1456	up	-21.4	162	-29	0.678697
hsa-miR-4524a-3p	down	chrx_155419562_155415575_-3987-na	up	-23.13	157	-26.3	0.840353	hsa-miR-4524a-3p	down	RRM2	up	-20.46	153	-26.2	0.614267
hsa-miR-4524a-3p	down	chrx_155419562_155415575_-3987-na	up	-23.13	157	-26.3	0.840353	hsa-miR-4524a-3p	down	IKZF4	up	-21.12	152	-27.4	0.588152
hsa-miR-4524a-3p	down	chrx_155419562_155415575_-3987-na	up	-23.13	157	-26.3	0.840353	hsa-miR-4524a-3p	down	MPV17L2	up	-21.01	166	-26.5	0.195094
hsa-miR-4524a-3p	down	chrx_155419562_155415575_-3987-na	up	-23.13	157	-26.3	0.840353	hsa-miR-4524a-3p	down	ST3GAL1	up	-22.65	163	-29.9	0.394883
hsa-miR-4524a-3p	down	chrx_155419562_155415575_-3987-na	up	-23.13	157	-26.3	0.840353	hsa-miR-4524a-3p	down	ABL2	up	-23.2	156	-28.3	0.806184
hsa-miR-4524a-3p	down	chrx_155419562_155415575_-3987-na	up	-23.13	157	-26.3	0.840353	hsa-miR-4524a-3p	down	HIPK2	up	-20.94	153	-27.2	0.963303
hsa-miR-4524a-3p	down	chrx_155419562_155415575_-3987-na	up	-23.13	157	-26.3	0.840353	hsa-miR-4524a-3p	down	FAM167A	up	-25.23	164	-29.8	0.249709
hsa-miR-4524a-3p	down	chrx_155419562_155415575_-3987-na	up	-23.13	157	-26.3	0.840353	hsa-miR-4524a-3p	down	NRIP3	up	-23.03	162	-32.7	0.08073
hsa-miR-4524a-3p	down	chrx_155419562_155415575_-3987-na	up	-23.13	157	-26.3	0.840353	hsa-miR-4524a-3p	down	C19orf59	up	-23.71	166	-31.1	0.023074
hsa-miR-4524a-3p	down	chrx_155419562_155415575_-3987-na	up	-23.13	157	-26.3	0.840353	hsa-miR-4524a-3p	down	C12orf68	up	-20.1	163	-25.4	0.536813
hsa-miR-4524a-3p	down	chrx_155419562_155415575_-3987-na	up	-23.13	157	-26.3	0.840353	hsa-miR-4524a-3p	down	MMP14	up	-27.18	166	-31.9	0.049709
hsa-miR-4524a-3p	down	chrx_155419562_155415575_-3987-na	up	-23.13	157	-26.3	0.840353	hsa-miR-4524a-3p	down	A4GALT	up	-20.67	150	-26.1	0.266992
hsa-miR-4524a-3p	down	chrx_155419562_155415575_-3987-na	up	-23.13	157	-26.3	0.840353	hsa-miR-4524a-3p	down	SPOCK1	up	-24	151	-34.1	0.052663
hsa-miR-4524a-3p	down	chrx_155419562_155415575_-3987-na	up	-23.13	157	-26.3	0.840353	hsa-miR-4524a-3p	down	HRH1	up	-20.74	162	-28.2	0.422531
hsa-miR-4524a-3p	down	chrx_155419562_155415575_-3987-na	up	-23.13	157	-26.3	0.840353	hsa-miR-4524a-3p	down	TULP4	up	-24.1	159	-28.2	0.654852
hsa-miR-4524a-3p	down	chrx_155419562_155415575_-3987-na	up	-23.13	157	-26.3	0.840353	hsa-miR-4524a-3p	down	ANKRD22	up	-25.89	166	-29.1	0.336384
hsa-miR-4524a-3p	down	chr9_18362182_18336332_+25850-na	up	-23.58	162	-29.3	0.950561	hsa-miR-4524a-3p	down	SOAT1	up	-22.85	162	-27.5	0.752339
hsa-miR-4524a-3p	down	chr9_18362182_18336332_+25850-na	up	-23.58	162	-29.3	0.950561	hsa-miR-4524a-3p	down	ITGB3	up	-23.1	154	-29	0.293329
hsa-miR-4524a-3p	down	chr9_18362182_18336332_+25850-na	up	-23.58	162	-29.3	0.950561	hsa-miR-4524a-3p	down	ITGA2	up	-23.19	166	-28.1	0.593175
hsa-miR-4524a-3p	down	chr9_18362182_18336332_+25850-na	up	-23.58	162	-29.3	0.950561	hsa-miR-4524a-3p	down	KIAA1549L	up	-20.64	156	-31.1	0.31339
hsa-miR-4524a-3p	down	chr9_18362182_18336332_+25850-na	up	-23.58	162	-29.3	0.950561	hsa-miR-4524a-3p	down	PAICS	up	-24.22	163	-31.7	0.067256
hsa-miR-4524a-3p	down	chr9_18362182_18336332_+25850-na	up	-23.58	162	-29.3	0.950561	hsa-miR-4524a-3p	down	APLN	up	-21.63	150	-26.7	0.640313
hsa-miR-4524a-3p	down	chr9_18362182_18336332_+25850-na	up	-23.58	162	-29.3	0.950561	hsa-miR-4524a-3p	down	TIMELESS	up	-20.74	162	-25.8	0.510579
hsa-miR-4524a-3p	down	chr9_18362182_18336332_+25850-na	up	-23.58	162	-29.3	0.950561	hsa-miR-4524a-3p	down	FBXO32	up	-21.98	161	-27	0.844774
hsa-miR-4524a-3p	down	chr9_18362182_18336332_+25850-na	up	-23.58	162	-29.3	0.950561	hsa-miR-4524a-3p	down	NIPAL1	up	-23.1	161	-28.2	0.126438
hsa-miR-4524a-3p	down	chr9_18362182_18336332_+25850-na	up	-23.58	162	-29.3	0.950561	hsa-miR-4524a-3p	down	PHKG1	up	-22.34	159	-26	0.277641
hsa-miR-4524a-3p	down	chr9_18362182_18336332_+25850-na	up	-23.58	162	-29.3	0.950561	hsa-miR-4524a-3p	down	NAV1	up	-20.85	152	-25.4	0.988627
hsa-miR-4524a-3p	down	chr9_18362182_18336332_+25850-na	up	-23.58	162	-29.3	0.950561	hsa-miR-4524a-3p	down	KIAA1456	up	-21.4	162	-29	0.678697
hsa-miR-4524a-3p	down	chr9_18362182_18336332_+25850-na	up	-23.58	162	-29.3	0.950561	hsa-miR-4524a-3p	down	RRM2	up	-20.46	153	-26.2	0.614267
hsa-miR-4524a-3p	down	chr9_18362182_18336332_+25850-na	up	-23.58	162	-29.3	0.950561	hsa-miR-4524a-3p	down	IKZF4	up	-21.12	152	-27.4	0.588152
hsa-miR-4524a-3p	down	chr9_18362182_18336332_+25850-na	up	-23.58	162	-29.3	0.950561	hsa-miR-4524a-3p	down	MPV17L2	up	-21.01	166	-26.5	0.195094
hsa-miR-4524a-3p	down	chr9_18362182_18336332_+25850-na	up	-23.58	162	-29.3	0.950561	hsa-miR-4524a-3p	down	ST3GAL1	up	-22.65	163	-29.9	0.394883
hsa-miR-4524a-3p	down	chr9_18362182_18336332_+25850-na	up	-23.58	162	-29.3	0.950561	hsa-miR-4524a-3p	down	ABL2	up	-23.2	156	-28.3	0.806184
hsa-miR-4524a-3p	down	chr9_18362182_18336332_+25850-na	up	-23.58	162	-29.3	0.950561	hsa-miR-4524a-3p	down	HIPK2	up	-20.94	153	-27.2	0.963303
hsa-miR-4524a-3p	down	chr9_18362182_18336332_+25850-na	up	-23.58	162	-29.3	0.950561	hsa-miR-4524a-3p	down	FAM167A	up	-25.23	164	-29.8	0.249709
hsa-miR-4524a-3p	down	chr9_18362182_18336332_+25850-na	up	-23.58	162	-29.3	0.950561	hsa-miR-4524a-3p	down	NRIP3	up	-23.03	162	-32.7	0.08073
hsa-miR-4524a-3p	down	chr9_18362182_18336332_+25850-na	up	-23.58	162	-29.3	0.950561	hsa-miR-4524a-3p	down	C19orf59	up	-23.71	166	-31.1	0.023074
hsa-miR-4524a-3p	down	chr9_18362182_18336332_+25850-na	up	-23.58	162	-29.3	0.950561	hsa-miR-4524a-3p	down	C12orf68	up	-20.1	163	-25.4	0.536813
hsa-miR-4524a-3p	down	chr9_18362182_18336332_+25850-na	up	-23.58	162	-29.3	0.950561	hsa-miR-4524a-3p	down	MMP14	up	-27.18	166	-31.9	0.049709
hsa-miR-4524a-3p	down	chr9_18362182_18336332_+25850-na	up	-23.58	162	-29.3	0.950561	hsa-miR-4524a-3p	down	A4GALT	up	-20.67	150	-26.1	0.266992
hsa-miR-4524a-3p	down	chr9_18362182_18336332_+25850-na	up	-23.58	162	-29.3	0.950561	hsa-miR-4524a-3p	down	SPOCK1	up	-24	151	-34.1	0.052663
hsa-miR-4524a-3p	down	chr9_18362182_18336332_+25850-na	up	-23.58	162	-29.3	0.950561	hsa-miR-4524a-3p	down	HRH1	up	-20.74	162	-28.2	0.422531
hsa-miR-4524a-3p	down	chr9_18362182_18336332_+25850-na	up	-23.58	162	-29.3	0.950561	hsa-miR-4524a-3p	down	TULP4	up	-24.1	159	-28.2	0.654852
hsa-miR-4524a-3p	down	chr9_18362182_18336332_+25850-na	up	-23.58	162	-29.3	0.950561	hsa-miR-4524a-3p	down	ANKRD22	up	-25.89	166	-29.1	0.336384
hsa-miR-4524a-3p	down	chr13_19956611_19865471_+91140-LOC102724812	up	-23.54	167	-31.3	0.978667	hsa-miR-4524a-3p	down	SOAT1	up	-22.85	162	-27.5	0.752339
hsa-miR-4524a-3p	down	chr13_19956611_19865471_+91140-LOC102724812	up	-23.54	167	-31.3	0.978667	hsa-miR-4524a-3p	down	ITGB3	up	-23.1	154	-29	0.293329
hsa-miR-4524a-3p	down	chr13_19956611_19865471_+91140-LOC102724812	up	-23.54	167	-31.3	0.978667	hsa-miR-4524a-3p	down	ITGA2	up	-23.19	166	-28.1	0.593175
hsa-miR-4524a-3p	down	chr13_19956611_19865471_+91140-LOC102724812	up	-23.54	167	-31.3	0.978667	hsa-miR-4524a-3p	down	KIAA1549L	up	-20.64	156	-31.1	0.31339
hsa-miR-4524a-3p	down	chr13_19956611_19865471_+91140-LOC102724812	up	-23.54	167	-31.3	0.978667	hsa-miR-4524a-3p	down	PAICS	up	-24.22	163	-31.7	0.067256
hsa-miR-4524a-3p	down	chr13_19956611_19865471_+91140-LOC102724812	up	-23.54	167	-31.3	0.978667	hsa-miR-4524a-3p	down	APLN	up	-21.63	150	-26.7	0.640313
hsa-miR-4524a-3p	down	chr13_19956611_19865471_+91140-LOC102724812	up	-23.54	167	-31.3	0.978667	hsa-miR-4524a-3p	down	TIMELESS	up	-20.74	162	-25.8	0.510579
hsa-miR-4524a-3p	down	chr13_19956611_19865471_+91140-LOC102724812	up	-23.54	167	-31.3	0.978667	hsa-miR-4524a-3p	down	FBXO32	up	-21.98	161	-27	0.844774
hsa-miR-4524a-3p	down	chr13_19956611_19865471_+91140-LOC102724812	up	-23.54	167	-31.3	0.978667	hsa-miR-4524a-3p	down	NIPAL1	up	-23.1	161	-28.2	0.126438
hsa-miR-4524a-3p	down	chr13_19956611_19865471_+91140-LOC102724812	up	-23.54	167	-31.3	0.978667	hsa-miR-4524a-3p	down	PHKG1	up	-22.34	159	-26	0.277641
hsa-miR-4524a-3p	down	chr13_19956611_19865471_+91140-LOC102724812	up	-23.54	167	-31.3	0.978667	hsa-miR-4524a-3p	down	NAV1	up	-20.85	152	-25.4	0.988627
hsa-miR-4524a-3p	down	chr13_19956611_19865471_+91140-LOC102724812	up	-23.54	167	-31.3	0.978667	hsa-miR-4524a-3p	down	KIAA1456	up	-21.4	162	-29	0.678697
hsa-miR-4524a-3p	down	chr13_19956611_19865471_+91140-LOC102724812	up	-23.54	167	-31.3	0.978667	hsa-miR-4524a-3p	down	RRM2	up	-20.46	153	-26.2	0.614267
hsa-miR-4524a-3p	down	chr13_19956611_19865471_+91140-LOC102724812	up	-23.54	167	-31.3	0.978667	hsa-miR-4524a-3p	down	IKZF4	up	-21.12	152	-27.4	0.588152
hsa-miR-4524a-3p	down	chr13_19956611_19865471_+91140-LOC102724812	up	-23.54	167	-31.3	0.978667	hsa-miR-4524a-3p	down	MPV17L2	up	-21.01	166	-26.5	0.195094
hsa-miR-4524a-3p	down	chr13_19956611_19865471_+91140-LOC102724812	up	-23.54	167	-31.3	0.978667	hsa-miR-4524a-3p	down	ST3GAL1	up	-22.65	163	-29.9	0.394883
hsa-miR-4524a-3p	down	chr13_19956611_19865471_+91140-LOC102724812	up	-23.54	167	-31.3	0.978667	hsa-miR-4524a-3p	down	ABL2	up	-23.2	156	-28.3	0.806184
hsa-miR-4524a-3p	down	chr13_19956611_19865471_+91140-LOC102724812	up	-23.54	167	-31.3	0.978667	hsa-miR-4524a-3p	down	HIPK2	up	-20.94	153	-27.2	0.963303
hsa-miR-4524a-3p	down	chr13_19956611_19865471_+91140-LOC102724812	up	-23.54	167	-31.3	0.978667	hsa-miR-4524a-3p	down	FAM167A	up	-25.23	164	-29.8	0.249709
hsa-miR-4524a-3p	down	chr13_19956611_19865471_+91140-LOC102724812	up	-23.54	167	-31.3	0.978667	hsa-miR-4524a-3p	down	NRIP3	up	-23.03	162	-32.7	0.08073
hsa-miR-4524a-3p	down	chr13_19956611_19865471_+91140-LOC102724812	up	-23.54	167	-31.3	0.978667	hsa-miR-4524a-3p	down	C19orf59	up	-23.71	166	-31.1	0.023074
hsa-miR-4524a-3p	down	chr13_19956611_19865471_+91140-LOC102724812	up	-23.54	167	-31.3	0.978667	hsa-miR-4524a-3p	down	C12orf68	up	-20.1	163	-25.4	0.536813
hsa-miR-4524a-3p	down	chr13_19956611_19865471_+91140-LOC102724812	up	-23.54	167	-31.3	0.978667	hsa-miR-4524a-3p	down	MMP14	up	-27.18	166	-31.9	0.049709
hsa-miR-4524a-3p	down	chr13_19956611_19865471_+91140-LOC102724812	up	-23.54	167	-31.3	0.978667	hsa-miR-4524a-3p	down	A4GALT	up	-20.67	150	-26.1	0.266992
hsa-miR-4524a-3p	down	chr13_19956611_19865471_+91140-LOC102724812	up	-23.54	167	-31.3	0.978667	hsa-miR-4524a-3p	down	SPOCK1	up	-24	151	-34.1	0.052663
hsa-miR-4524a-3p	down	chr13_19956611_19865471_+91140-LOC102724812	up	-23.54	167	-31.3	0.978667	hsa-miR-4524a-3p	down	HRH1	up	-20.74	162	-28.2	0.422531
hsa-miR-4524a-3p	down	chr13_19956611_19865471_+91140-LOC102724812	up	-23.54	167	-31.3	0.978667	hsa-miR-4524a-3p	down	TULP4	up	-24.1	159	-28.2	0.654852
hsa-miR-4524a-3p	down	chr13_19956611_19865471_+91140-LOC102724812	up	-23.54	167	-31.3	0.978667	hsa-miR-4524a-3p	down	ANKRD22	up	-25.89	166	-29.1	0.336384
hsa-miR-4524a-3p	down	chr8_140605914_140585119_-20795-AGO2	up	-23.13	159	-28.8	0.949428	hsa-miR-4524a-3p	down	SOAT1	up	-22.85	162	-27.5	0.752339
hsa-miR-4524a-3p	down	chr8_140605914_140585119_-20795-AGO2	up	-23.13	159	-28.8	0.949428	hsa-miR-4524a-3p	down	ITGB3	up	-23.1	154	-29	0.293329
hsa-miR-4524a-3p	down	chr8_140605914_140585119_-20795-AGO2	up	-23.13	159	-28.8	0.949428	hsa-miR-4524a-3p	down	ITGA2	up	-23.19	166	-28.1	0.593175
hsa-miR-4524a-3p	down	chr8_140605914_140585119_-20795-AGO2	up	-23.13	159	-28.8	0.949428	hsa-miR-4524a-3p	down	KIAA1549L	up	-20.64	156	-31.1	0.31339
hsa-miR-4524a-3p	down	chr8_140605914_140585119_-20795-AGO2	up	-23.13	159	-28.8	0.949428	hsa-miR-4524a-3p	down	PAICS	up	-24.22	163	-31.7	0.067256
hsa-miR-4524a-3p	down	chr8_140605914_140585119_-20795-AGO2	up	-23.13	159	-28.8	0.949428	hsa-miR-4524a-3p	down	APLN	up	-21.63	150	-26.7	0.640313
hsa-miR-4524a-3p	down	chr8_140605914_140585119_-20795-AGO2	up	-23.13	159	-28.8	0.949428	hsa-miR-4524a-3p	down	TIMELESS	up	-20.74	162	-25.8	0.510579
hsa-miR-4524a-3p	down	chr8_140605914_140585119_-20795-AGO2	up	-23.13	159	-28.8	0.949428	hsa-miR-4524a-3p	down	FBXO32	up	-21.98	161	-27	0.844774
hsa-miR-4524a-3p	down	chr8_140605914_140585119_-20795-AGO2	up	-23.13	159	-28.8	0.949428	hsa-miR-4524a-3p	down	NIPAL1	up	-23.1	161	-28.2	0.126438
hsa-miR-4524a-3p	down	chr8_140605914_140585119_-20795-AGO2	up	-23.13	159	-28.8	0.949428	hsa-miR-4524a-3p	down	PHKG1	up	-22.34	159	-26	0.277641
hsa-miR-4524a-3p	down	chr8_140605914_140585119_-20795-AGO2	up	-23.13	159	-28.8	0.949428	hsa-miR-4524a-3p	down	NAV1	up	-20.85	152	-25.4	0.988627
hsa-miR-4524a-3p	down	chr8_140605914_140585119_-20795-AGO2	up	-23.13	159	-28.8	0.949428	hsa-miR-4524a-3p	down	KIAA1456	up	-21.4	162	-29	0.678697
hsa-miR-4524a-3p	down	chr8_140605914_140585119_-20795-AGO2	up	-23.13	159	-28.8	0.949428	hsa-miR-4524a-3p	down	RRM2	up	-20.46	153	-26.2	0.614267
hsa-miR-4524a-3p	down	chr8_140605914_140585119_-20795-AGO2	up	-23.13	159	-28.8	0.949428	hsa-miR-4524a-3p	down	IKZF4	up	-21.12	152	-27.4	0.588152
hsa-miR-4524a-3p	down	chr8_140605914_140585119_-20795-AGO2	up	-23.13	159	-28.8	0.949428	hsa-miR-4524a-3p	down	MPV17L2	up	-21.01	166	-26.5	0.195094
hsa-miR-4524a-3p	down	chr8_140605914_140585119_-20795-AGO2	up	-23.13	159	-28.8	0.949428	hsa-miR-4524a-3p	down	ST3GAL1	up	-22.65	163	-29.9	0.394883
hsa-miR-4524a-3p	down	chr8_140605914_140585119_-20795-AGO2	up	-23.13	159	-28.8	0.949428	hsa-miR-4524a-3p	down	ABL2	up	-23.2	156	-28.3	0.806184
hsa-miR-4524a-3p	down	chr8_140605914_140585119_-20795-AGO2	up	-23.13	159	-28.8	0.949428	hsa-miR-4524a-3p	down	HIPK2	up	-20.94	153	-27.2	0.963303
hsa-miR-4524a-3p	down	chr8_140605914_140585119_-20795-AGO2	up	-23.13	159	-28.8	0.949428	hsa-miR-4524a-3p	down	FAM167A	up	-25.23	164	-29.8	0.249709
hsa-miR-4524a-3p	down	chr8_140605914_140585119_-20795-AGO2	up	-23.13	159	-28.8	0.949428	hsa-miR-4524a-3p	down	NRIP3	up	-23.03	162	-32.7	0.08073
hsa-miR-4524a-3p	down	chr8_140605914_140585119_-20795-AGO2	up	-23.13	159	-28.8	0.949428	hsa-miR-4524a-3p	down	C19orf59	up	-23.71	166	-31.1	0.023074
hsa-miR-4524a-3p	down	chr8_140605914_140585119_-20795-AGO2	up	-23.13	159	-28.8	0.949428	hsa-miR-4524a-3p	down	C12orf68	up	-20.1	163	-25.4	0.536813
hsa-miR-4524a-3p	down	chr8_140605914_140585119_-20795-AGO2	up	-23.13	159	-28.8	0.949428	hsa-miR-4524a-3p	down	MMP14	up	-27.18	166	-31.9	0.049709
hsa-miR-4524a-3p	down	chr8_140605914_140585119_-20795-AGO2	up	-23.13	159	-28.8	0.949428	hsa-miR-4524a-3p	down	A4GALT	up	-20.67	150	-26.1	0.266992
hsa-miR-4524a-3p	down	chr8_140605914_140585119_-20795-AGO2	up	-23.13	159	-28.8	0.949428	hsa-miR-4524a-3p	down	SPOCK1	up	-24	151	-34.1	0.052663
hsa-miR-4524a-3p	down	chr8_140605914_140585119_-20795-AGO2	up	-23.13	159	-28.8	0.949428	hsa-miR-4524a-3p	down	HRH1	up	-20.74	162	-28.2	0.422531
hsa-miR-4524a-3p	down	chr8_140605914_140585119_-20795-AGO2	up	-23.13	159	-28.8	0.949428	hsa-miR-4524a-3p	down	TULP4	up	-24.1	159	-28.2	0.654852
hsa-miR-4524a-3p	down	chr8_140605914_140585119_-20795-AGO2	up	-23.13	159	-28.8	0.949428	hsa-miR-4524a-3p	down	ANKRD22	up	-25.89	166	-29.1	0.336384
hsa-miR-4524a-3p	down	chr14_103405267_103398951_+6316-MARK3	up	-21.92	159	-26.8	0.90043	hsa-miR-4524a-3p	down	SOAT1	up	-22.85	162	-27.5	0.752339
hsa-miR-4524a-3p	down	chr14_103405267_103398951_+6316-MARK3	up	-21.92	159	-26.8	0.90043	hsa-miR-4524a-3p	down	ITGB3	up	-23.1	154	-29	0.293329
hsa-miR-4524a-3p	down	chr14_103405267_103398951_+6316-MARK3	up	-21.92	159	-26.8	0.90043	hsa-miR-4524a-3p	down	ITGA2	up	-23.19	166	-28.1	0.593175
hsa-miR-4524a-3p	down	chr14_103405267_103398951_+6316-MARK3	up	-21.92	159	-26.8	0.90043	hsa-miR-4524a-3p	down	KIAA1549L	up	-20.64	156	-31.1	0.31339
hsa-miR-4524a-3p	down	chr14_103405267_103398951_+6316-MARK3	up	-21.92	159	-26.8	0.90043	hsa-miR-4524a-3p	down	PAICS	up	-24.22	163	-31.7	0.067256
hsa-miR-4524a-3p	down	chr14_103405267_103398951_+6316-MARK3	up	-21.92	159	-26.8	0.90043	hsa-miR-4524a-3p	down	APLN	up	-21.63	150	-26.7	0.640313
hsa-miR-4524a-3p	down	chr14_103405267_103398951_+6316-MARK3	up	-21.92	159	-26.8	0.90043	hsa-miR-4524a-3p	down	TIMELESS	up	-20.74	162	-25.8	0.510579
hsa-miR-4524a-3p	down	chr14_103405267_103398951_+6316-MARK3	up	-21.92	159	-26.8	0.90043	hsa-miR-4524a-3p	down	FBXO32	up	-21.98	161	-27	0.844774
hsa-miR-4524a-3p	down	chr14_103405267_103398951_+6316-MARK3	up	-21.92	159	-26.8	0.90043	hsa-miR-4524a-3p	down	NIPAL1	up	-23.1	161	-28.2	0.126438
hsa-miR-4524a-3p	down	chr14_103405267_103398951_+6316-MARK3	up	-21.92	159	-26.8	0.90043	hsa-miR-4524a-3p	down	PHKG1	up	-22.34	159	-26	0.277641
hsa-miR-4524a-3p	down	chr14_103405267_103398951_+6316-MARK3	up	-21.92	159	-26.8	0.90043	hsa-miR-4524a-3p	down	NAV1	up	-20.85	152	-25.4	0.988627
hsa-miR-4524a-3p	down	chr14_103405267_103398951_+6316-MARK3	up	-21.92	159	-26.8	0.90043	hsa-miR-4524a-3p	down	KIAA1456	up	-21.4	162	-29	0.678697
hsa-miR-4524a-3p	down	chr14_103405267_103398951_+6316-MARK3	up	-21.92	159	-26.8	0.90043	hsa-miR-4524a-3p	down	RRM2	up	-20.46	153	-26.2	0.614267
hsa-miR-4524a-3p	down	chr14_103405267_103398951_+6316-MARK3	up	-21.92	159	-26.8	0.90043	hsa-miR-4524a-3p	down	IKZF4	up	-21.12	152	-27.4	0.588152
hsa-miR-4524a-3p	down	chr14_103405267_103398951_+6316-MARK3	up	-21.92	159	-26.8	0.90043	hsa-miR-4524a-3p	down	MPV17L2	up	-21.01	166	-26.5	0.195094
hsa-miR-4524a-3p	down	chr14_103405267_103398951_+6316-MARK3	up	-21.92	159	-26.8	0.90043	hsa-miR-4524a-3p	down	ST3GAL1	up	-22.65	163	-29.9	0.394883
hsa-miR-4524a-3p	down	chr14_103405267_103398951_+6316-MARK3	up	-21.92	159	-26.8	0.90043	hsa-miR-4524a-3p	down	ABL2	up	-23.2	156	-28.3	0.806184
hsa-miR-4524a-3p	down	chr14_103405267_103398951_+6316-MARK3	up	-21.92	159	-26.8	0.90043	hsa-miR-4524a-3p	down	HIPK2	up	-20.94	153	-27.2	0.963303
hsa-miR-4524a-3p	down	chr14_103405267_103398951_+6316-MARK3	up	-21.92	159	-26.8	0.90043	hsa-miR-4524a-3p	down	FAM167A	up	-25.23	164	-29.8	0.249709
hsa-miR-4524a-3p	down	chr14_103405267_103398951_+6316-MARK3	up	-21.92	159	-26.8	0.90043	hsa-miR-4524a-3p	down	NRIP3	up	-23.03	162	-32.7	0.08073
hsa-miR-4524a-3p	down	chr14_103405267_103398951_+6316-MARK3	up	-21.92	159	-26.8	0.90043	hsa-miR-4524a-3p	down	C19orf59	up	-23.71	166	-31.1	0.023074
hsa-miR-4524a-3p	down	chr14_103405267_103398951_+6316-MARK3	up	-21.92	159	-26.8	0.90043	hsa-miR-4524a-3p	down	C12orf68	up	-20.1	163	-25.4	0.536813
hsa-miR-4524a-3p	down	chr14_103405267_103398951_+6316-MARK3	up	-21.92	159	-26.8	0.90043	hsa-miR-4524a-3p	down	MMP14	up	-27.18	166	-31.9	0.049709
hsa-miR-4524a-3p	down	chr14_103405267_103398951_+6316-MARK3	up	-21.92	159	-26.8	0.90043	hsa-miR-4524a-3p	down	A4GALT	up	-20.67	150	-26.1	0.266992
hsa-miR-4524a-3p	down	chr14_103405267_103398951_+6316-MARK3	up	-21.92	159	-26.8	0.90043	hsa-miR-4524a-3p	down	SPOCK1	up	-24	151	-34.1	0.052663
hsa-miR-4524a-3p	down	chr14_103405267_103398951_+6316-MARK3	up	-21.92	159	-26.8	0.90043	hsa-miR-4524a-3p	down	HRH1	up	-20.74	162	-28.2	0.422531
hsa-miR-4524a-3p	down	chr14_103405267_103398951_+6316-MARK3	up	-21.92	159	-26.8	0.90043	hsa-miR-4524a-3p	down	TULP4	up	-24.1	159	-28.2	0.654852
hsa-miR-4524a-3p	down	chr14_103405267_103398951_+6316-MARK3	up	-21.92	159	-26.8	0.90043	hsa-miR-4524a-3p	down	ANKRD22	up	-25.89	166	-29.1	0.336384
hsa-miR-4524a-3p	down	chr9_83669327_83659780_-9547-UBQLN1	up	-22.44	155	-29.5	0.684165	hsa-miR-4524a-3p	down	SOAT1	up	-22.85	162	-27.5	0.752339
hsa-miR-4524a-3p	down	chr9_83669327_83659780_-9547-UBQLN1	up	-22.44	155	-29.5	0.684165	hsa-miR-4524a-3p	down	ITGB3	up	-23.1	154	-29	0.293329
hsa-miR-4524a-3p	down	chr9_83669327_83659780_-9547-UBQLN1	up	-22.44	155	-29.5	0.684165	hsa-miR-4524a-3p	down	ITGA2	up	-23.19	166	-28.1	0.593175
hsa-miR-4524a-3p	down	chr9_83669327_83659780_-9547-UBQLN1	up	-22.44	155	-29.5	0.684165	hsa-miR-4524a-3p	down	KIAA1549L	up	-20.64	156	-31.1	0.31339
hsa-miR-4524a-3p	down	chr9_83669327_83659780_-9547-UBQLN1	up	-22.44	155	-29.5	0.684165	hsa-miR-4524a-3p	down	PAICS	up	-24.22	163	-31.7	0.067256
hsa-miR-4524a-3p	down	chr9_83669327_83659780_-9547-UBQLN1	up	-22.44	155	-29.5	0.684165	hsa-miR-4524a-3p	down	APLN	up	-21.63	150	-26.7	0.640313
hsa-miR-4524a-3p	down	chr9_83669327_83659780_-9547-UBQLN1	up	-22.44	155	-29.5	0.684165	hsa-miR-4524a-3p	down	TIMELESS	up	-20.74	162	-25.8	0.510579
hsa-miR-4524a-3p	down	chr9_83669327_83659780_-9547-UBQLN1	up	-22.44	155	-29.5	0.684165	hsa-miR-4524a-3p	down	FBXO32	up	-21.98	161	-27	0.844774
hsa-miR-4524a-3p	down	chr9_83669327_83659780_-9547-UBQLN1	up	-22.44	155	-29.5	0.684165	hsa-miR-4524a-3p	down	NIPAL1	up	-23.1	161	-28.2	0.126438
hsa-miR-4524a-3p	down	chr9_83669327_83659780_-9547-UBQLN1	up	-22.44	155	-29.5	0.684165	hsa-miR-4524a-3p	down	PHKG1	up	-22.34	159	-26	0.277641
hsa-miR-4524a-3p	down	chr9_83669327_83659780_-9547-UBQLN1	up	-22.44	155	-29.5	0.684165	hsa-miR-4524a-3p	down	NAV1	up	-20.85	152	-25.4	0.988627
hsa-miR-4524a-3p	down	chr9_83669327_83659780_-9547-UBQLN1	up	-22.44	155	-29.5	0.684165	hsa-miR-4524a-3p	down	KIAA1456	up	-21.4	162	-29	0.678697
hsa-miR-4524a-3p	down	chr9_83669327_83659780_-9547-UBQLN1	up	-22.44	155	-29.5	0.684165	hsa-miR-4524a-3p	down	RRM2	up	-20.46	153	-26.2	0.614267
hsa-miR-4524a-3p	down	chr9_83669327_83659780_-9547-UBQLN1	up	-22.44	155	-29.5	0.684165	hsa-miR-4524a-3p	down	IKZF4	up	-21.12	152	-27.4	0.588152
hsa-miR-4524a-3p	down	chr9_83669327_83659780_-9547-UBQLN1	up	-22.44	155	-29.5	0.684165	hsa-miR-4524a-3p	down	MPV17L2	up	-21.01	166	-26.5	0.195094
hsa-miR-4524a-3p	down	chr9_83669327_83659780_-9547-UBQLN1	up	-22.44	155	-29.5	0.684165	hsa-miR-4524a-3p	down	ST3GAL1	up	-22.65	163	-29.9	0.394883
hsa-miR-4524a-3p	down	chr9_83669327_83659780_-9547-UBQLN1	up	-22.44	155	-29.5	0.684165	hsa-miR-4524a-3p	down	ABL2	up	-23.2	156	-28.3	0.806184
hsa-miR-4524a-3p	down	chr9_83669327_83659780_-9547-UBQLN1	up	-22.44	155	-29.5	0.684165	hsa-miR-4524a-3p	down	HIPK2	up	-20.94	153	-27.2	0.963303
hsa-miR-4524a-3p	down	chr9_83669327_83659780_-9547-UBQLN1	up	-22.44	155	-29.5	0.684165	hsa-miR-4524a-3p	down	FAM167A	up	-25.23	164	-29.8	0.249709
hsa-miR-4524a-3p	down	chr9_83669327_83659780_-9547-UBQLN1	up	-22.44	155	-29.5	0.684165	hsa-miR-4524a-3p	down	NRIP3	up	-23.03	162	-32.7	0.08073
hsa-miR-4524a-3p	down	chr9_83669327_83659780_-9547-UBQLN1	up	-22.44	155	-29.5	0.684165	hsa-miR-4524a-3p	down	C19orf59	up	-23.71	166	-31.1	0.023074
hsa-miR-4524a-3p	down	chr9_83669327_83659780_-9547-UBQLN1	up	-22.44	155	-29.5	0.684165	hsa-miR-4524a-3p	down	C12orf68	up	-20.1	163	-25.4	0.536813
hsa-miR-4524a-3p	down	chr9_83669327_83659780_-9547-UBQLN1	up	-22.44	155	-29.5	0.684165	hsa-miR-4524a-3p	down	MMP14	up	-27.18	166	-31.9	0.049709
hsa-miR-4524a-3p	down	chr9_83669327_83659780_-9547-UBQLN1	up	-22.44	155	-29.5	0.684165	hsa-miR-4524a-3p	down	A4GALT	up	-20.67	150	-26.1	0.266992
hsa-miR-4524a-3p	down	chr9_83669327_83659780_-9547-UBQLN1	up	-22.44	155	-29.5	0.684165	hsa-miR-4524a-3p	down	SPOCK1	up	-24	151	-34.1	0.052663
hsa-miR-4524a-3p	down	chr9_83669327_83659780_-9547-UBQLN1	up	-22.44	155	-29.5	0.684165	hsa-miR-4524a-3p	down	HRH1	up	-20.74	162	-28.2	0.422531
hsa-miR-4524a-3p	down	chr9_83669327_83659780_-9547-UBQLN1	up	-22.44	155	-29.5	0.684165	hsa-miR-4524a-3p	down	TULP4	up	-24.1	159	-28.2	0.654852
hsa-miR-4524a-3p	down	chr9_83669327_83659780_-9547-UBQLN1	up	-22.44	155	-29.5	0.684165	hsa-miR-4524a-3p	down	ANKRD22	up	-25.89	166	-29.1	0.336384
hsa-miR-4524a-3p	down	chrx_65113813_65075474_+38339-na	up	-26.28	150	-30.1	0.952135	hsa-miR-4524a-3p	down	SOAT1	up	-22.85	162	-27.5	0.752339
hsa-miR-4524a-3p	down	chrx_65113813_65075474_+38339-na	up	-26.28	150	-30.1	0.952135	hsa-miR-4524a-3p	down	ITGB3	up	-23.1	154	-29	0.293329
hsa-miR-4524a-3p	down	chrx_65113813_65075474_+38339-na	up	-26.28	150	-30.1	0.952135	hsa-miR-4524a-3p	down	ITGA2	up	-23.19	166	-28.1	0.593175
hsa-miR-4524a-3p	down	chrx_65113813_65075474_+38339-na	up	-26.28	150	-30.1	0.952135	hsa-miR-4524a-3p	down	KIAA1549L	up	-20.64	156	-31.1	0.31339
hsa-miR-4524a-3p	down	chrx_65113813_65075474_+38339-na	up	-26.28	150	-30.1	0.952135	hsa-miR-4524a-3p	down	PAICS	up	-24.22	163	-31.7	0.067256
hsa-miR-4524a-3p	down	chrx_65113813_65075474_+38339-na	up	-26.28	150	-30.1	0.952135	hsa-miR-4524a-3p	down	APLN	up	-21.63	150	-26.7	0.640313
hsa-miR-4524a-3p	down	chrx_65113813_65075474_+38339-na	up	-26.28	150	-30.1	0.952135	hsa-miR-4524a-3p	down	TIMELESS	up	-20.74	162	-25.8	0.510579
hsa-miR-4524a-3p	down	chrx_65113813_65075474_+38339-na	up	-26.28	150	-30.1	0.952135	hsa-miR-4524a-3p	down	FBXO32	up	-21.98	161	-27	0.844774
hsa-miR-4524a-3p	down	chrx_65113813_65075474_+38339-na	up	-26.28	150	-30.1	0.952135	hsa-miR-4524a-3p	down	NIPAL1	up	-23.1	161	-28.2	0.126438
hsa-miR-4524a-3p	down	chrx_65113813_65075474_+38339-na	up	-26.28	150	-30.1	0.952135	hsa-miR-4524a-3p	down	PHKG1	up	-22.34	159	-26	0.277641
hsa-miR-4524a-3p	down	chrx_65113813_65075474_+38339-na	up	-26.28	150	-30.1	0.952135	hsa-miR-4524a-3p	down	NAV1	up	-20.85	152	-25.4	0.988627
hsa-miR-4524a-3p	down	chrx_65113813_65075474_+38339-na	up	-26.28	150	-30.1	0.952135	hsa-miR-4524a-3p	down	KIAA1456	up	-21.4	162	-29	0.678697
hsa-miR-4524a-3p	down	chrx_65113813_65075474_+38339-na	up	-26.28	150	-30.1	0.952135	hsa-miR-4524a-3p	down	RRM2	up	-20.46	153	-26.2	0.614267
hsa-miR-4524a-3p	down	chrx_65113813_65075474_+38339-na	up	-26.28	150	-30.1	0.952135	hsa-miR-4524a-3p	down	IKZF4	up	-21.12	152	-27.4	0.588152
hsa-miR-4524a-3p	down	chrx_65113813_65075474_+38339-na	up	-26.28	150	-30.1	0.952135	hsa-miR-4524a-3p	down	MPV17L2	up	-21.01	166	-26.5	0.195094
hsa-miR-4524a-3p	down	chrx_65113813_65075474_+38339-na	up	-26.28	150	-30.1	0.952135	hsa-miR-4524a-3p	down	ST3GAL1	up	-22.65	163	-29.9	0.394883
hsa-miR-4524a-3p	down	chrx_65113813_65075474_+38339-na	up	-26.28	150	-30.1	0.952135	hsa-miR-4524a-3p	down	ABL2	up	-23.2	156	-28.3	0.806184
hsa-miR-4524a-3p	down	chrx_65113813_65075474_+38339-na	up	-26.28	150	-30.1	0.952135	hsa-miR-4524a-3p	down	HIPK2	up	-20.94	153	-27.2	0.963303
hsa-miR-4524a-3p	down	chrx_65113813_65075474_+38339-na	up	-26.28	150	-30.1	0.952135	hsa-miR-4524a-3p	down	FAM167A	up	-25.23	164	-29.8	0.249709
hsa-miR-4524a-3p	down	chrx_65113813_65075474_+38339-na	up	-26.28	150	-30.1	0.952135	hsa-miR-4524a-3p	down	NRIP3	up	-23.03	162	-32.7	0.08073
hsa-miR-4524a-3p	down	chrx_65113813_65075474_+38339-na	up	-26.28	150	-30.1	0.952135	hsa-miR-4524a-3p	down	C19orf59	up	-23.71	166	-31.1	0.023074
hsa-miR-4524a-3p	down	chrx_65113813_65075474_+38339-na	up	-26.28	150	-30.1	0.952135	hsa-miR-4524a-3p	down	C12orf68	up	-20.1	163	-25.4	0.536813
hsa-miR-4524a-3p	down	chrx_65113813_65075474_+38339-na	up	-26.28	150	-30.1	0.952135	hsa-miR-4524a-3p	down	MMP14	up	-27.18	166	-31.9	0.049709
hsa-miR-4524a-3p	down	chrx_65113813_65075474_+38339-na	up	-26.28	150	-30.1	0.952135	hsa-miR-4524a-3p	down	A4GALT	up	-20.67	150	-26.1	0.266992
hsa-miR-4524a-3p	down	chrx_65113813_65075474_+38339-na	up	-26.28	150	-30.1	0.952135	hsa-miR-4524a-3p	down	SPOCK1	up	-24	151	-34.1	0.052663
hsa-miR-4524a-3p	down	chrx_65113813_65075474_+38339-na	up	-26.28	150	-30.1	0.952135	hsa-miR-4524a-3p	down	HRH1	up	-20.74	162	-28.2	0.422531
hsa-miR-4524a-3p	down	chrx_65113813_65075474_+38339-na	up	-26.28	150	-30.1	0.952135	hsa-miR-4524a-3p	down	TULP4	up	-24.1	159	-28.2	0.654852
hsa-miR-4524a-3p	down	chrx_65113813_65075474_+38339-na	up	-26.28	150	-30.1	0.952135	hsa-miR-4524a-3p	down	ANKRD22	up	-25.89	166	-29.1	0.336384
hsa-miR-4524a-3p	down	chr13_40560860_40522553_-38307-FOXO1	up	-21.92	165	-30.8	0.906727	hsa-miR-4524a-3p	down	SOAT1	up	-22.85	162	-27.5	0.752339
hsa-miR-4524a-3p	down	chr13_40560860_40522553_-38307-FOXO1	up	-21.92	165	-30.8	0.906727	hsa-miR-4524a-3p	down	ITGB3	up	-23.1	154	-29	0.293329
hsa-miR-4524a-3p	down	chr13_40560860_40522553_-38307-FOXO1	up	-21.92	165	-30.8	0.906727	hsa-miR-4524a-3p	down	ITGA2	up	-23.19	166	-28.1	0.593175
hsa-miR-4524a-3p	down	chr13_40560860_40522553_-38307-FOXO1	up	-21.92	165	-30.8	0.906727	hsa-miR-4524a-3p	down	KIAA1549L	up	-20.64	156	-31.1	0.31339
hsa-miR-4524a-3p	down	chr13_40560860_40522553_-38307-FOXO1	up	-21.92	165	-30.8	0.906727	hsa-miR-4524a-3p	down	PAICS	up	-24.22	163	-31.7	0.067256
hsa-miR-4524a-3p	down	chr13_40560860_40522553_-38307-FOXO1	up	-21.92	165	-30.8	0.906727	hsa-miR-4524a-3p	down	APLN	up	-21.63	150	-26.7	0.640313
hsa-miR-4524a-3p	down	chr13_40560860_40522553_-38307-FOXO1	up	-21.92	165	-30.8	0.906727	hsa-miR-4524a-3p	down	TIMELESS	up	-20.74	162	-25.8	0.510579
hsa-miR-4524a-3p	down	chr13_40560860_40522553_-38307-FOXO1	up	-21.92	165	-30.8	0.906727	hsa-miR-4524a-3p	down	FBXO32	up	-21.98	161	-27	0.844774
hsa-miR-4524a-3p	down	chr13_40560860_40522553_-38307-FOXO1	up	-21.92	165	-30.8	0.906727	hsa-miR-4524a-3p	down	NIPAL1	up	-23.1	161	-28.2	0.126438
hsa-miR-4524a-3p	down	chr13_40560860_40522553_-38307-FOXO1	up	-21.92	165	-30.8	0.906727	hsa-miR-4524a-3p	down	PHKG1	up	-22.34	159	-26	0.277641
hsa-miR-4524a-3p	down	chr13_40560860_40522553_-38307-FOXO1	up	-21.92	165	-30.8	0.906727	hsa-miR-4524a-3p	down	NAV1	up	-20.85	152	-25.4	0.988627
hsa-miR-4524a-3p	down	chr13_40560860_40522553_-38307-FOXO1	up	-21.92	165	-30.8	0.906727	hsa-miR-4524a-3p	down	KIAA1456	up	-21.4	162	-29	0.678697
hsa-miR-4524a-3p	down	chr13_40560860_40522553_-38307-FOXO1	up	-21.92	165	-30.8	0.906727	hsa-miR-4524a-3p	down	RRM2	up	-20.46	153	-26.2	0.614267
hsa-miR-4524a-3p	down	chr13_40560860_40522553_-38307-FOXO1	up	-21.92	165	-30.8	0.906727	hsa-miR-4524a-3p	down	IKZF4	up	-21.12	152	-27.4	0.588152
hsa-miR-4524a-3p	down	chr13_40560860_40522553_-38307-FOXO1	up	-21.92	165	-30.8	0.906727	hsa-miR-4524a-3p	down	MPV17L2	up	-21.01	166	-26.5	0.195094
hsa-miR-4524a-3p	down	chr13_40560860_40522553_-38307-FOXO1	up	-21.92	165	-30.8	0.906727	hsa-miR-4524a-3p	down	ST3GAL1	up	-22.65	163	-29.9	0.394883
hsa-miR-4524a-3p	down	chr13_40560860_40522553_-38307-FOXO1	up	-21.92	165	-30.8	0.906727	hsa-miR-4524a-3p	down	ABL2	up	-23.2	156	-28.3	0.806184
hsa-miR-4524a-3p	down	chr13_40560860_40522553_-38307-FOXO1	up	-21.92	165	-30.8	0.906727	hsa-miR-4524a-3p	down	HIPK2	up	-20.94	153	-27.2	0.963303
hsa-miR-4524a-3p	down	chr13_40560860_40522553_-38307-FOXO1	up	-21.92	165	-30.8	0.906727	hsa-miR-4524a-3p	down	FAM167A	up	-25.23	164	-29.8	0.249709
hsa-miR-4524a-3p	down	chr13_40560860_40522553_-38307-FOXO1	up	-21.92	165	-30.8	0.906727	hsa-miR-4524a-3p	down	NRIP3	up	-23.03	162	-32.7	0.08073
hsa-miR-4524a-3p	down	chr13_40560860_40522553_-38307-FOXO1	up	-21.92	165	-30.8	0.906727	hsa-miR-4524a-3p	down	C19orf59	up	-23.71	166	-31.1	0.023074
hsa-miR-4524a-3p	down	chr13_40560860_40522553_-38307-FOXO1	up	-21.92	165	-30.8	0.906727	hsa-miR-4524a-3p	down	C12orf68	up	-20.1	163	-25.4	0.536813
hsa-miR-4524a-3p	down	chr13_40560860_40522553_-38307-FOXO1	up	-21.92	165	-30.8	0.906727	hsa-miR-4524a-3p	down	MMP14	up	-27.18	166	-31.9	0.049709
hsa-miR-4524a-3p	down	chr13_40560860_40522553_-38307-FOXO1	up	-21.92	165	-30.8	0.906727	hsa-miR-4524a-3p	down	A4GALT	up	-20.67	150	-26.1	0.266992
hsa-miR-4524a-3p	down	chr13_40560860_40522553_-38307-FOXO1	up	-21.92	165	-30.8	0.906727	hsa-miR-4524a-3p	down	SPOCK1	up	-24	151	-34.1	0.052663
hsa-miR-4524a-3p	down	chr13_40560860_40522553_-38307-FOXO1	up	-21.92	165	-30.8	0.906727	hsa-miR-4524a-3p	down	HRH1	up	-20.74	162	-28.2	0.422531
hsa-miR-4524a-3p	down	chr13_40560860_40522553_-38307-FOXO1	up	-21.92	165	-30.8	0.906727	hsa-miR-4524a-3p	down	TULP4	up	-24.1	159	-28.2	0.654852
hsa-miR-4524a-3p	down	chr13_40560860_40522553_-38307-FOXO1	up	-21.92	165	-30.8	0.906727	hsa-miR-4524a-3p	down	ANKRD22	up	-25.89	166	-29.1	0.336384
hsa-miR-4524a-3p	down	chr4_146510049_146488066_-21983-SLC10A7	up	-23.71	167	-28.9	0.950682	hsa-miR-4524a-3p	down	SOAT1	up	-22.85	162	-27.5	0.752339
hsa-miR-4524a-3p	down	chr4_146510049_146488066_-21983-SLC10A7	up	-23.71	167	-28.9	0.950682	hsa-miR-4524a-3p	down	ITGB3	up	-23.1	154	-29	0.293329
hsa-miR-4524a-3p	down	chr4_146510049_146488066_-21983-SLC10A7	up	-23.71	167	-28.9	0.950682	hsa-miR-4524a-3p	down	ITGA2	up	-23.19	166	-28.1	0.593175
hsa-miR-4524a-3p	down	chr4_146510049_146488066_-21983-SLC10A7	up	-23.71	167	-28.9	0.950682	hsa-miR-4524a-3p	down	KIAA1549L	up	-20.64	156	-31.1	0.31339
hsa-miR-4524a-3p	down	chr4_146510049_146488066_-21983-SLC10A7	up	-23.71	167	-28.9	0.950682	hsa-miR-4524a-3p	down	PAICS	up	-24.22	163	-31.7	0.067256
hsa-miR-4524a-3p	down	chr4_146510049_146488066_-21983-SLC10A7	up	-23.71	167	-28.9	0.950682	hsa-miR-4524a-3p	down	APLN	up	-21.63	150	-26.7	0.640313
hsa-miR-4524a-3p	down	chr4_146510049_146488066_-21983-SLC10A7	up	-23.71	167	-28.9	0.950682	hsa-miR-4524a-3p	down	TIMELESS	up	-20.74	162	-25.8	0.510579
hsa-miR-4524a-3p	down	chr4_146510049_146488066_-21983-SLC10A7	up	-23.71	167	-28.9	0.950682	hsa-miR-4524a-3p	down	FBXO32	up	-21.98	161	-27	0.844774
[truncated: 14,319 more rows]
